# Supplementary material for: Metabolite Profiling and Biological Activity Assessment of Paeonia ostii Anthers and Pollen Using UPLC-QTOF-MS
Source: Int J Mol Sci. 2024 May 17;25(10):5462. doi: 10.3390/ijms25105462 (PMC11121493; doi:10.3390/ijms25105462)
Supplement: Supplementary file 1 [file ijms-25-05462-s001.zip]

Archive with 2 entries (2 files):
- Supplementary materials S1.xlsx
- Supplementary materials S2.pdf
