# Supplementary material for: Metabolite Profiling and Biological Activity Assessment of Paeonia ostii Anthers and Pollen Using UPLC-QTOF-MS
Source: Int J Mol Sci. 2024 May 17;25(10):5462. doi: 10.3390/ijms25105462 (PMC11121493; doi:10.3390/ijms25105462)
Supplement: Supplementary file 1 [file ijms-25-05462-s001.zip › Supplementary materials S1.xlsx]

## Sheet: Table S1
Table S1. Total identified metabolite information
Code	RT	Compound	Formula	[M-H]-		Error (ppm)	[M-2H]-	[M+FA-H]-	MS2	Identification	SMILES	KEGG	CAS	Classification
				Measured m/z	Theoretical m/z
1	0.925509	L(+)-Arginine	C6H14N4O2	173.104	173.104	-0.17			131.08	TCM; MS-DIAL; MoNa; ReSpect; GNPS; Massbank	C(C[C@@H](C(=O)O)N)CN=C(N)N	C00062	1119-34-2	Organic acids and derivatives
2	0.931675	Histidine	C6H9N3O2	154.063	154.062	-5.84			93.0450; 154.0617; 137.0353	TCM; MS-DIAL; MoNa; ReSpect; GNPS; Massbank	C1=C(NC=N1)C[C@@H](C(=O)O)N	C00135	150-35-6	Organic acids and derivatives
3	0.933444	Trehalose-6-phosphate	C12H23O14P	421.074	421.076	4.2			78.9581; 421.0744; 241.0115	MoNa; MS-DIAL	C([C@@H]1[C@H]([C@@H]([C@H]([C@H](O1)O[C@@H]2[C@@H]([C@H]([C@@H]([C@H](O2)COP(=O)(O)O)O)O)O)O)O)O)O	C00689	4484-88-2	Organic oxygen compounds
4	0.964091	Sucrose	C12H22O11	387.115	387.115	-0.03			341.1082; 71.0126; 59.0131; 89.0235	MS-DIAL; MoNa; ReSpect; GNPS; Massbank	C([C@@H]1[C@H]([C@@H]([C@H]([C@H](O1)O[C@]2([C@H]([C@@H]([C@H](O2)CO)O)O)CO)O)O)O)O	C00089	25702-74-3	Organic oxygen compounds
5	0.984747	D-Gluconic acid	C6H12O7	195.05	195.051	2.61			59.0136; 75.0082; 56.9971	MS-DIAL; MoNa; ReSpect; Massbank	C([C@H]([C@H]([C@@H]([C@H](C(=O)O)O)O)O)O)O	C00257	133-42-6	Organic oxygen compounds
6	0.995399	D-Glucose	C6H12O6	179.057	179.056	-2.79			59.0131	TCM; Massbank	C([C@@H]1[C@H]([C@@H]([C@H](C(O1)O)O)O)O)O	C00031	2280-44-6	Organic oxygen compounds
7	0.990317	6-o-Phosphonohexopyranose	C6H13O9P	259.024	259.022	-7.26			96.9698; 78.9582; 131.0866	GNPS	C(C1C(C(C(C(O1)O)O)O)O)OP(=O)(O)O	C02965	3672-15-9	Organic oxygen compounds
8	0.995	9-Fluorenone	C13H8O	179.057	179.055	-5.92			59.0131; 71.0126; 89.0249; 101.0252; 113.0216	MS-DIAL	C1=CC=C2C(=C1)C3=CC=CC=C3C2=O	C06712	486-25-9	Benzenoids
9	1.01073	Glutathione	C10H17N3O6S	306.079	306.077	-6.24			143.0460; 128.0352; 210.0832; 254.0767	MS-DIAL; MoNa;GNPS	C(CC(=O)N[C@@H](CS)C(=O)NCC(=O)O)[C@@H](C(=O)[O-])[NH3+]	C00051	70-18-8	Organic acids and derivatives
10	1.01466	D-xylose	C5H10O5	149.046	149.046	-3.35			131.0340; 89.0260	TCM	C1[C@H]([C@@H]([C@H](C(O1)O)O)O)O		50855-32-8	Others
11	1.01857	UDP-N-acetyl-D-mannosamine	C17H27N3O17P2	606.086	606.084	-2.31			384.9824; 282.0332; 272.9557	GNPS	CC(=O)NC1C(C(C(OC1OP(=O)(O)OP(=O)(O)OCC2C(C(C(O2)N3C=CC(=O)NC3=O)O)O)CO)O)O		7547-92-4	Ucleosides, nucleotides, and analogues
12	1.02336	Ascorbic acid	C6H8O6	175.024	175.025	2.29			87.0084; 175.0248; 59.0110; 71.0107; 115.0024	TCM; MS-DIAL; MoNa;GNPS	C([C@@H]([C@@H]1C(=C(C(=O)O1)O)O)O)O	C00072	299-36-5	Organoheterocyclic compounds
13	1.03676	Arabinofuranosyluracil	C9H12N2O6	243.062	243.062	1.65			110.0247; 152.0353; 82.0270	GNPS	C1=CN(C(=O)NC1=O)C2C(C(C(O2)CO)O)O		12693-39-9	Nucleosides, nucleotides, and analogues
14	1.04249	D-(+)-Malic acid	C4H6O5	133.014	133.014	0.15			71.0135	ReSpect; Massbank	C([C@H](C(=O)O)O)C(=O)O	C00497	6283-27-8	Others
15	1.04347	Citric Acid	C6H8O7	191.019	191.02	2.09			111.0073; 87.0010; 85.0282	TCM; FV npl; GNPS; MoNa; MS-DIAL	[H+].[H+].[H+].C(C(=O)[O-])C(CC(=O)[O-])(C(=O)[O-])O	C00158	12262-73-6	Organic acids and derivatives
16	1.04253	Maleic acid	C4H4O4	115.004	115.004	1.74			71.0133; 115.0035	TCM; GNPS; MoNa	C(=C\C(=O)O)\C(=O)O	C01384	110-16-7	Organic acids and derivatives
17	1.06136	L-Pyroglutamic acid	C5H7NO3	128.034	128.035	5.39			128.039	GNPS; MoNa	C1CC(=O)N[C@@H]1C(=O)O	C01879	149-87-1	Organic acids and derivatives
18	1.07754	Uridine-5'-diphosphate-glucose	C15H24N2O17P2	565.055	565.054	-0.85			323.0220; 384.9937; 241.01262	GNPS	C1=CN(C(=O)NC1=O)[C@H]2[C@@H]([C@@H]([C@H](O2)COP(=O)(O)OP(=O)(O)O[C@@H]3[C@@H]([C@H]([C@@H]([C@H](O3)CO)O)O)O)O)O	C00029	133-89-1	Nucleosides, nucleotides, and analogues
19	1.21126	L-Glutathione oxidized	C20H32N6O12S2	611.148	611.144	-5.89			306.0690; 272.0864; 254.0837	GNPS	C(CC(=O)NC(CSSCC(C(=O)NCC(=O)O)NC(=O)CCC(C(=O)[O-])[NH3+])C(=O)NCC(=O)O)C(C(=O)[O-])[NH3+]		121-24-4	Others
20	1.28672	2-Methylcitric acid	C7H10O7	205.032	205.033	3.41			125.0236; 169.0186; 87.0098	GNPS	CC(C(=O)O)C(CC(=O)O)(C(=O)O)O		6061-96-7	Organic acids and derivatives
21	1.28674	Gallic acid hexoside	C13H16O10	331.067	331.065	-4.83			169.0149; 125.0252	MoNa	C1=C(C=C(C(=C1O)O)O)C(=O)OC2C(C(C(C(O2)CO)O)O)O			Phenylpropanoids and polyketides
22	1.28733	Xanthosine	C10H12N4O6	283.068	283.068	-0.74			151.0248; 283.0700; 108.0234	MS-DIAL; MoNa; ReSpect; GNPS; Massbank	C1=NC2=C(N1[C@H]3[C@@H]([C@@H]([C@H](O3)CO)O)O)NC(=O)NC2=O	C01762	146-80-5	Nucleosides, nucleotides, and analogues
23	1.28839	Succinic acid	C4H6O4	117.019	117.019	-5.47			73.0296; 117.0184;	TCM; MS-DIAL; MoNa; ReSpect; GNPS; Massbank	C(CC(=O)O)C(=O)O	C00042	110-15-6	Organic acids and derivatives
24	1.28788	Isoleucine	C6H13NO2	130.087	130.087	3.84			130.089	TCM	CC[C@H](C)[C@@H](C(=O)O)N	C00407	24629-25-2	Organic acids and derivatives
25	1.28956	Vanillic acid 1-o-glucopyranoside	C14H18O9	329.088	329.088	-1.22			167.0380; 152.0121; 108.0218; 123.0389	GNPS	COC1=C(C=CC(=C1)C(=O)O[C@@H]2[C@@H]([C@H]([C@@H]([C@H](O2)CO)O)O)O)O			Others
26	1.28956	Gallic acid	C7H6O5	169.015	169.014	-1.77			125.0235; 124.0166; 79.0155	TCM; MS-DIAL; MoNa; FV npl; GNPS; Massbank	C1=C(C=C(C(=C1O)O)O)C(=O)O	C01424	149-91-7	Benzenoids
27	1.30194	Pantothenic acid	C9H17NO5	218.104	218.103	-5.18			88.0401; 146.0817; 218.1041; 71.0493	MS-DIAL; MoNa; ReSpect; GNPS; Massbank	CC(C)(CO)[C@H](C(=O)NCCC(=O)O)O	C00864	79-83-4	Organic oxygen compounds
28	1.29968	Phenylalanine	C9H11NO2	164.072	164.072	0			164.0726; 147.0445; 72.0077	TCM; MS-DIAL	C1=CC=C(C=C1)C[C@@H](C(=O)O)N	C00079	149597-92-2	Organic acids and derivatives
29	1.45181	1,6-Digalloyl-beta-D-glucopyranose	C20H20O14	483.081	483.079	-5.59			483.0814; 271.0550; 169.0129	MoNa; GNPS; MS-DIAL	C1=C(C=C(C(=C1O)O)O)C(=O)OCC2C(C(C(C(O2)OC(=O)C3=CC(=C(C(=C3)O)O)O)O)O)O			Phenylpropanoids and polyketides
30	1.46131	Quercetin 3,4'-diglucoside	C27H30O17	625.143	625.14	-3.36			462.0833; 301.0259; 299.0154	[3]	C1=CC(=C(C=C1C2=C(C(=O)C3=C(C=C(C=C3O2)O)O)OC4C(C(C(C(O4)CO)O)O)O)O)OC5C(C(C(C(O5)CO)O)O)O			Others
31	1.46989	Melilotoside	C15H18O8	371.1	371.098	-4.85			325.0978; 163.0405; 119.0495	MoNa; GNPS; MS-DIAL	C1=CC=C(C(=C1)/C=C/C(=O)O)O[C@H]2[C@@H]([C@H]([C@@H]([C@H](O2)CO)O)O)O	C05158	618-67-7	Organic oxygen compounds
32	1.61049	3,4-Dihydroxyphenylacetic acid	C11H12N2O2	203.082	203.082	1.82			116.0544; 142.0599; 74.0289	TCM	C1=CC(=C(C=C1CC(=O)O)O)O	C01161	102-32-9	Benzenoids
33	1.54217	PicrosideII	C23H28O13	511.147	511.146	-1.96			137.0264; 193.0527; 481.1420	TCM	COC1=C(C=CC(=C1)C(=O)O[C@H]2[C@@H]3C=CO[C@H]([C@@H]3[C@@]4([C@H]2O4)CO)OC5[C@@H]([C@H]([C@@H]([C@H](O5)CO)O)O)O)O		39012-20-9	Others
34	1.7146	2-Methylglutaric acid	C6H10O4	145.051	145.05	-8.2			101.0651; 145.0479	ReSpect; GNPS; Massbank; MoNa; MS-DIAL	CC(CCC(=O)O)C(=O)O		1115-81-7	Lipids and lipid-like molecules
35	1.81651	Kaempferol-3-gentiobioside	C7H12O5	609.152	609.146	-9.95			285.03897; 284.0338; 255.0368	TCM	C1=CC(=CC=C1C2=C(C(=O)C3=C(C=C(C=C3O2)O)O)O[C@H]4[C@@H]([C@H]([C@@H]([C@H](O4)CO[C@H]5[C@@H]([C@H]([C@@H]([C@H](O5)CO)O)O)O)O)O)O)O			Phenylpropanoids and polyketides
36	1.84012	Mudanpioside E	C24H29O13	525.165	525.162	-5.92			495.1549; 345.0894; 311.0720; 123.0467	[3]	CC12CC3([C@@H]4C[C@]1([C@@]4([C@H](O2)O3)COC(=O)C5=CC(=C(C=C5)O)OC)O[C@H]6[C@@H]([C@H]([C@@H]([C@H](O6)CO)O)O)O)O		172705-25-8	Phenylpropanoids and polyketides
37	1.9222	(-)-Epicatechin	C15H14O6	289.073	289.071	-4.43			289.0774; 109.0281; 123.0468; 245.0867; 125.0221; 205.0463; 151.0370	TCM	C1[C@H]([C@H](OC2=CC(=CC(=C21)O)O)C3=CC(=C(C=C3)O)O)O	C09727	490-46-0	Phenylpropanoids and polyketides
38	1.94071	Dactilin	C28H32O17	639.158	639.157	-2.69			314.0433; 476.1048; 313.0381	TCM	COC1=C(C=CC(=C1)C2=C(C(=O)C3=C(C=C(C=C3O2)O)O)O[C@H]4[C@@H]([C@H]([C@@H]([C@H](O4)CO)O)O)O)O[C@H]5[C@@H]([C@H]([C@@H]([C@H](O5)CO)O)O)O			Phenylpropanoids and polyketides
39	1.98482	2-Isopropyl-malic acid	C7H12O5	175.068	175.069	3.43			115.0390; 85.0632; 86.9687; 113.0589; 130.9581	GNPS	CC(C)[C@@](CC(=O)O)(C(=O)O)O	C02504	49601-06-1	Lipids and lipid-like molecules
40	2.11442	12:4+3O fatty acyl hexoside	C18H28O9	387.169	387.166	-9.56			207.0993; 179.0584; 101.0206	GNPS	C1CC(=O)C(C1CC(=O)O)CC=CCCOC2C(C(C(C(O2)CO)O)O)O			Lipids and lipid-like molecules
41	2.17144	Eriodictyol-7-O-glucoside	C21H22O11	449.11	449.108	-2.78			107.0117; 151.0021; 135.0438	[3]	C1C(OC2=CC(=CC(=C2C1=O)O)OC3C(C(C(C(O3)CO)O)O)O)C4=CC(=C(C=C4)O)O			Phenylpropanoids and polyketides
42	2.22361	Methyl gallate	C8H8O5	183.03	183.029	-3.28			183.0300; 168.0087; 124.0152	[3]	COC(=O)C1=CC(=C(C(=C1)O)O)O		99-24-1	Benzenoids
43	2.31325	Oxypaeoniflorin	C23H28O12	495.151	495.15	-0.61			465.1338; 137.0257	[2]	C[C@]12C[C@@]3([C@@H]4C[C@]1([C@@]4([C@H](O2)O3)COC(=O)C5=CC=C(C=C5)O)O[C@H]6[C@@H]([C@H]([C@@H]([C@H](O6)CO)O)O)O)O			Others
44	2.54314	1,2,3-Tri-O-Galloyl-Beta-D-Glucose	C27H24O18	635.091	635.089	-1.91			465.0686; 313.0509	MoNa; MS-DIAL	C1=C(C=C(C(=C1O)O)O)C(=O)O[C@H]2[C@@H]([C@H](O[C@H]([C@@H]2OC(=O)C3=CC(=C(C(=C3)O)O)O)OC(=O)C4=CC(=C(C(=C4)O)O)O)CO)O			Phenylpropanoids and polyketides
45	2.54687	3,5-dihydroxy-4-[3,4,5-trihydroxy-6-[[4-(2-hydroxypropan-2-yl)cyclohexene-1-carbonyl]oxymethyl]oxan-2-yl]oxybenzoic acid	C23H30O12	497.162	497.166	8.35			497.153	MoNa; MS-DIAL	CC(C)(C1CCC(=CC1)C(=O)OCC2C(C(C(C(O2)OC3=C(C=C(C=C3O)C(=O)O)O)O)O)O)O			Others
46	2.78262	Tetra-o-galloyl-beta-d-glucose	C34H28O22	787.104	787.107	3.94			787.0930; 617.0765; 169.0169	MoNa	C1=C(C=C(C(=C1O)O)O)C(=O)O[C@@H]2[C@H](O[C@H]([C@@H]([C@H]2OC(=O)C3=CC(=C(C(=C3)O)O)O)OC(=O)C4=CC(=C(C(=C4)O)O)O)OC(=O)C5=CC(=C(C(=C5)O)O)O)CO			Phenylpropanoids and polyketides
47	3.04998	Paeoniflorin	C23H28O11	479.157	479.156	-1.5		525.162	479.1576; 327.1141; 165.0530; 121.0299; 113.0232; 77.0365	TCM; GNPS; Massbank; MoNa; MS-DIAL	C[C@]12C[C@@]3([C@@H]4C[C@]1([C@@]4([C@H](O2)O3)COC(=O)C5=CC=CC=C5)O[C@H]6[C@@H]([C@H]([C@@H]([C@H](O6)CO)O)O)O)O	C09959	23180-57-6	Lipids and lipid-like molecules
48	2.738	Albiflorin	C23H28O11	479.156	479.156	0.63		525.161	121.0289; 327.1233; 449.1372	TCM	C[C@]12C[C@H]([C@@H]3C[C@]1([C@@]3(C(=O)O2)COC(=O)C4=CC=CC=C4)O[C@H]5[C@@H]([C@H]([C@@H]([C@H](O5)CO)O)O)O)O	C17457	39011-90-0	Lipids and lipid-like molecules
49	2.82956	Quercetin 3-O-[2''-O-b-D-glucopyranosyl]-a-L-rhamnopyranoside	C27H30O16	609.146	609.146	0.34			609.1319; 609.1005	TCM	CC1C(C(C(C(O1)OC2=C(OC3=CC(=CC(=C3C2=O)O)O)C4=CC(=C(C=C4)O)O)OC5C(C(C(C(O5)CO)O)O)O)O)O
50	3.25311	Isorhamnetin-3,7-diglucoside	C28H32O17	639.158	639.156	-3.6			477.107	[3]	COC1=C(C=CC(=C1)C2=C(C(=O)C3=C(C=C(C=C3O2)O[C@H]4[C@@H]([C@H]([C@@H]([C@H](O4)CO)O)O)O)O)O[C@H]5[C@@H]([C@H]([C@@H]([C@H](O5)CO)O)O)O)O		6758-51-6	Others
51	3.42513	Rutin	C27H30O16	609.146	609.146	0.34			300.0252; 609.1392	GNPS	C[C@H]1[C@@H]([C@H]([C@H]([C@@H](O1)OC[C@@H]2[C@H]([C@@H]([C@H]([C@@H](O2)OC3=C(OC4=CC(=CC(=C4C3=O)O)O)C5=CC(=C(C=C5)O)O)O)O)O)O)O)O	C05625	153-18-4	Phenylpropanoids and polyketides
52	3.525	Kaempferol 3-O-sophoroside	C27H30O16	609.151	609.146	-8.11			285.0460; 429.0870	GNPS	C1=CC(=CC=C1C2=C(C(=O)C3=C(C=C(C=C3O2)O)O)O[C@H]4[C@@H]([C@H]([C@@H]([C@H](O4)CO)O)O)O[C@H]5[C@@H]([C@H]([C@@H]([C@H](O5)CO)O)O)O)O	C12634	19895-95-5	Phenylpropanoids and polyketides
53	3.6262	1,2,3,6-tetragalloylglucose	C34H28O22	787.108	787.102	-8.21			617.0835; 465.0715	GNPS	C1=C(C=C(C(=C1O)O)O)C(=O)OC[C@@H]2[C@H]([C@@H]([C@H]([C@@H](O2)OC(=O)C3=CC(=C(C(=C3)O)O)O)OC(=O)C4=CC(=C(C(=C4)O)O)O)OC(=O)C5=CC(=C(C(=C5)O)O)O)O		79886-50-3	Others
54	3.71829	Prunin	C21H22O10	433.115	433.112	-7.16			271.0605; 151.0025	GNPS; Massbank; MoNa; MS-DIAL	C1C(OC2=CC(=CC(=C2C1=O)O)OC3C(C(C(C(O3)CO)O)O)O)C4=CC=C(C=C4)O		529-55-5	Phenylpropanoids and polyketides
55	3.87724	Isorhamnetin 3-robinobioside	C28H32O16	623.165	623.161	-6.58			314.0428; 299.0219	GNPS	C[C@H]1[C@@H]([C@H]([C@H]([C@@H](O1)OC[C@@H]2[C@@H]([C@@H]([C@H]([C@@H](O2)OC3=C(OC4=CC(=CC(=C4C3=O)O)O)C5=CC(=C(C=C5)O)OC)O)O)O)O)O)O		107740-46-5	Phenylpropanoids and polyketides
56	3.949	2-Hydroxycinnamic acid	C9H8O3	163.04	163.04	-0.98			162.8415; 119.0493	ReSpect; GNPS; Massbank; MoNa; MS-DIAL	C1=CC=C(C(=C1)/C=C/C(=O)O)O	C01772	583-17-5	Phenylpropanoids and polyketides
57	4.10998	Ellagic acid	C14H6O8	300.999	300.999	0.96			283.9935; 229.0155; 201.0202; 145.0478	TCM; GNPS	C1=C2C3=C(C(=C1O)O)OC(=O)C4=CC(=C(C(=C43)OC2=O)O)O	C10788	476-66-4	Phenylpropanoids and polyketides
58	4.1097	Spiraeoside	C21H20O12	463.091	463.088	-7.1			301.0341; 151.0054; 463.0842; 300.0279	GNPS; ReSpect; MetaboBASE; MS-DIAL; MoNa; Massbank	C1=CC(=C(C=C1C2=C(C(=O)C3=C(C=C(C=C3O2)O)O)O)O)O[C@H]4[C@@H]([C@H]([C@@H]([C@H](O4)CO)O)O)O		20229-56-5	Others
59	4.22344	kaempferol-3-O-rutinoside	C27H30O15	593.152	593.151	-1.8			593.1448; 285.0405; 284.0353; 255.0474; 227.0381	ReSpect; MS-DIAL; MoNa	C[C@H]1[C@@H]([C@H]([C@H]([C@@H](O1)OC[C@@H]2[C@H]([C@@H]([C@H]([C@@H](O2)OC3=C(OC4=CC(=CC(=C4C3=O)O)O)C5=CC=C(C=C5)O)O)O)O)O)O)O		17650-84-9	Phenylpropanoids and polyketides
60	4.37339	Isoquercitrin	C21H20O12	463.091	463.088	-6.24			300.0287; 271.0271; 255.0294; 243.0389	GNPS; ReSpect; TCM; MS-DIAL; MoNa; Massbank	C1=CC(=C(C=C1C2=C(C(=O)C3=C(C=C(C=C3O2)O)O)O[C@H]4[C@@H]([C@H]([C@@H]([C@H](O4)CO)O)O)O)O)O	C05623	21637-25-2	Phenylpropanoids and polyketides
61	4.37727	N-Acetyl-D-tryptophan	C13H14N2O3	245.093	245.093	0.2			245.0910; 203.0835; 74.0272	TCM	CC(=O)N[C@H](CC1=CNC2=CC=CC=C21)C(=O)O	C03137	2280-01-05	Organic acids and derivatives
62	4.37596	Datiscin	C27H30O15	593.153	593.156	4.82			593.1503; 285.0434; 284.0335	ReSpect	C[C@H]1[C@@H]([C@H]([C@H]([C@@H](O1)OC[C@@H]2[C@H]([C@@H]([C@H]([C@@H](O2)OC3=C(OC4=CC(=CC(=C4C3=O)O)O)C5=CC=CC=C5O)O)O)O)O)O)O			Others
63	4.44614	Luteolin-7-O-glucoside	C21H20O11	447.095	447.093	-4.99			285.0413; 447.0926; 284.0338	GNPS; ReSpect; TCM; MS-DIAL; MoNa; Massbank	C1=CC(=C(C=C1C2=CC(=O)C3=C(C=C(C=C3O2)O[C@H]4[C@@H]([C@H]([C@@H]([C@H](O4)CO)O)O)O)O)O)O	C03951	26811-41-6	Phenylpropanoids and polyketides
64	4.44666	Luteolin-7-glucoside	C21H20O11	447.096	447.093	-5.59			447.0918; 285.0384	GNPS	C1=CC(=C(C=C1C2=CC(=O)C3=C(C=C(C=C3O2)OC4C(C(C(C(O4)CO)O)O)O)O)O)O		5373-11-05	Phenylpropanoids and polyketides
65	5.49919	Kaempferol-3-O-glucoside	C21H20O11	447.095	447.093	-4.09			447.0931; 447.1677; 285.0370; 284.0294; 255.0304; 256.0349	GNPS; ReSpect; TCM; MS-DIAL; MoNa	C1=CC(=CC=C1C2=C(C(=O)C3=C(C=C(C=C3O2)O)O)O[C@H]4[C@@H]([C@H]([C@@H]([C@H](O4)CO)O)O)O)O	C12249	480-10-4	Phenylpropanoids and polyketides
66	4.53497	Galloylpaeoniflorin	C30H32O16	631.171	631.166	-7.13			613.1587; 479.1462; 313.0537; 271.0513; 169.0135	[1]	C[C@]12C[C@@]3([C@@H]4C[C@]1([C@@]4([C@H](O2)O3)COC(=O)C5=CC=CC=C5)O[C@H]6[C@@H]([C@H]([C@@H]([C@H](O6)COC(=O)C7=CC(=C(C(=C7)O)O)O)O)O)O)O			Others
67	4.54971	Ferulic acid	C10H10O4	193.05	193.051	0.52			134.0387; 178.0264	TCM; GNPS	COC1=C(C=CC(=C1)/C=C/C(=O)O)O	C01494	1135-24-6	Phenylpropanoids and polyketides
68	4.62064	[3,4,5-trihydroxy-6-[[(E)-3-(4-hydroxyphenyl)prop-2-enoyl]oxymethyl]oxan-2-yl] 3,4,5-trihydroxybenzoate	C22H22O12	477.107	477.104	-6.5			477.1104; 169.0150; 265.0765; 145.0273; 125.0189	GNPS; MoNa; MS-DIAL	C1=CC(=CC=C1/C=C/C(=O)OCC2C(C(C(C(O2)OC(=O)C3=CC(=C(C(=C3)O)O)O)O)O)O)O			Others
69	4.73159	Digallic acid methyl ester	C15H12O9	335.041	335.04	-0.9			183.032	Total identified metabolites	COC(=O)C1=CC(=C(C(=C1)OC(=O)C2=CC(=C(C(=C2)O)O)O)O)O			Others
70	5.16894	Digallic acid	C15H12O9	335.043	335.041	-4.78			183.0295; 124.0148; 78.0108	Analysis of Chemical Components in the Roots of Eight Intersubgeneric Hybrids of Paeonia	C1=C(C=C(C(=C1O)O)O)C(=O)OC2=CC(=CC(=C2O)O)C(=O)O	C01572	3019-89-4	Others
71	4.73612	Pentagalloylglucose	C41H32O26				939.113		939.1327; 769.0778; 617.0881	MoNa; MS-DIAL	C1=C(C=C(C(=C1O)O)O)C(=O)OC[C@@H]2[C@H]([C@@H]([C@H]([C@@H](O2)OC(=O)C3=CC(=C(C(=C3)O)O)O)OC(=O)C4=CC(=C(C(=C4)O)O)O)OC(=O)C5=CC(=C(C(=C5)O)O)O)OC(=O)C6=CC(=C(C(=C6)O)O)O	C04576	14937-32-7	Phenylpropanoids and polyketides
72	4.75153	Dicoumaroyl Spermidine	C25H31N3O4	436.224	436.223	-1.83			290.1852; 316.1662; 119.0496	GNPS	C1=CC(=CC=C1C=CC(=O)NCCCCNCCCNC(=O)C=CC2=CC=C(C=C2)O)O			Benzenoids
73	4.96019	Polygalic acid	C29H44O6	487.31	487.307	-8			487.3074; 169.0147	TCM	C[C@@]12CC[C@@H]3[C@@]([C@H]1CCC4=C2CC[C@@]5([C@H]4CC(CC5)(C)C)C(=O)O)(C[C@@H]([C@@H]([C@@]3(C)C(=O)O)O)O)C			Others
74	5.05442	(-)-Pinoresinol glucoside	C26H32O11	519.187	519.187	0.19			357.1371; 357.1184; 151.0370; 502.2862	TCM	COC1=C(C=CC(=C1)[C@H]2[C@@H]3CO[C@H]([C@@H]3CO2)C4=CC(=C(C=C4)O[C@H]5[C@@H]([C@H]([C@@H]([C@H](O5)CO)O)O)O)OC)O	C17529		Others
75	5.23431	Petunidin 3-glucoside	C22H23O12+	477.106	477.103	-4.76			477.0991; 314.0414; 315.0458	ReSpect; Massbank; MoNa; MS-DIAL	COC1=CC(=CC(=C1O)O)C2=[O+]C3=CC(=CC(=C3C=C2O[C@H]4[C@@H]([C@H]([C@@H]([C@H](O4)CO)O)O)O)O)O	C12139		Phenylpropanoids and polyketides
76	5.58993	Apigenin-7-O-neohesperidoside	C27H30O14				577.158		269.0457; 577.1578	TCM; ReSpect; GNPS; MetaboBASE; MoNa	C[C@H]1[C@@H]([C@H]([C@H]([C@@H](O1)O[C@@H]2[C@H]([C@@H]([C@H](O[C@H]2OC3=CC(=C4C(=C3)OC(=CC4=O)C5=CC=C(C=C5)O)O)CO)O)O)O)O)O	C12627	17306-46-6	Phenylpropanoids and polyketides
77	5.59422	Kaempferol-7-O-neohesperidoside	C27H30O15	593.152	593.151	-1.55			285.0434; 447.0800	GNPS; ReSpect	C[C@H]1[C@@H]([C@H]([C@H]([C@@H](O1)O[C@@H]2[C@H]([C@@H]([C@H](O[C@H]2OC3=CC(=C4C(=C3)OC(=C(C4=O)O)C5=CC=C(C=C5)O)O)CO)O)O)O)O)O		17353-03-6	Phenylpropanoids and polyketides
78	6.99341	Flavanone	C21H22O10	433.118	433.112	-1.55			433.1256; 313.0512	Massbank	O=C2C=3C(O)=CC(O)=C(C=3(OC(C1=CC=C(O)C=C1)C2))C4OC(CO)C(O)C(O)C4(O)
79	5.67408	Kaempferol-7-O-glucoside	C21H20O11	447.095	447.093	-3.42			447.0949; 285.0434	TCM	C1=CC(=CC=C1C2=C(C(=O)C3=C(C=C(C=C3O2)OC4C(C(C(C(O4)CO)O)O)O)O)O)O		16290-07-6	Phenylpropanoids and polyketides
80	5.75438	Isorhamnetin-3-O-glucoside	C22H22O12	477.104	477.104	-0.31			477.0991; 314.0414; 243.0246; 271.0212; 285.0395; 257.0460	GNPS; Massbank; MS-DIAL; ReSpect; MoNa	COC1=C(C=CC(=C1)C2=C(C(=O)C3=C(C=C(C=C3O2)O)O)O[C@H]4[C@@H]([C@H]([C@@H]([C@H](O4)CO)O)O)O)O		5041-82-7	Phenylpropanoids and polyketides
81	5.80717	Hyperin	C21H20O12	463.088	463.088	0			463.0907; 301.0358; 300.0279; 151.0034	TCM	C1=CC(=C(C=C1C2=C(C(=O)C3=C(C=C(C=C3O2)O)O)O[C@H]4[C@@H]([C@H]([C@H]([C@H](O4)CO)O)O)O)O)O	C10073	482-36-0	Phenylpropanoids and polyketides
82	5.81709	Luteolin-4'-O-glucoside	C21H20O11	447.093	447.093	1.57			133.0272; 151.0039; 285.0404	GNPS	C1=CC(=C(C=C1C2=CC(=O)C3=C(C=C(C=C3O2)O)O)O)OC4C(C(C(C(O4)CO)O)O)O		6920-38-3	Phenylpropanoids and polyketides
83	5.84532	Genistein	C21H20O10	431.102	431.098	-7.89			268.0390; 269.0457; 267.0342	TCM; ReSpect; Massbank; MetaboBASE; MoNa; MS-DIAL	C1=CC(=CC=C1C2=CC(=O)C3=C(C=C(C=C3O2)O[C@H]4[C@@H]([C@H]([C@@H]([C@H](O4)CO)O)O)O)O)O	C04608	578-74-5	Phenylpropanoids and polyketides
84	5.84679	Emodin-8-glucoside	C21H20O10	432.105	432.106	1.62			431.102	GNPS	CC1=CC2=C(C(=C1)O)C(=O)C3=C(C2=O)C=C(C=C3O[C@H]4[C@@H]([C@H]([C@@H]([C@H](O4)CO)O)O)O)O	C10345	23313-21-5	Benzenoids
85	5.971	Neodiosmin	C28H32O15	607.172	607.167	-8.14			299.0583; 284.0331; 300.1900	GNPS; Massbank	CC1C(C(C(C(O1)OC2C(C(C(OC2OC3=CC(=C4C(=C3)OC(=CC4=O)C5=CC(=C(C=C5)OC)O)O)CO)O)O)O)O)O			Others
86	6.23693	Hispidulin 4'-glucoside	C22H22O11	461.112	461.108	-7.16			163.0027; 255.0295; 283.0242	TCM; [3]	COC1=C(C2=C(C=C1O)OC(=CC2=O)C3=CC=C(C=C3)O[C@H]4[C@@H]([C@H]([C@@H]([C@H](O4)CO)O)O)O)O	C10533	611-40-5	Others
87	6.35767	4-Hydroxybenzoic acid	C7H6O3	137.023	137.024	10.22			93.0343	TCM; ReSpect; GNPS; MS-DIAL	C1=CC(=CC=C1C(=O)O)O	C00156	114-63-6	Benzenoids
88	6.36286	Isovanillin	C8H8O3	151.04	151.04	-1.85			92.0272	TCM	COC1=C(C=C(C=C1)C=O)O		621-59-0	Others
89	6.45322	Oxycoccicyanin	C22H23O11+	461.109	461.108	-0.87			299.0566; 298.0440; 283.0138; 255.0278	TCM	COC1=C(C=CC(=C1)C2=[O+]C3=CC(=CC(=C3C=C2O[C@H]4C(C([C@@H](C(O4)CO)O)O)O)O)O)O			Others
90	6.47673	Phlorizin	C21H24O10	435.131	435.13	-2.76			273.0766; 167.0320; 435.1015	TCM; GNPS	C1=CC(=CC=C1CCC(=O)C2=C(C=C(C=C2O[C@H]3[C@@H]([C@H]([C@@H]([C@H](O3)CO)O)O)O)O)O)O	C01604	112318-65-7	Phenylpropanoids and polyketides
91	6.59389	Maritimein	C21H20O11	447.098	447.093	-10.51			285.04	ReSpect	C1=CC(=C(C=C1/C=C\2/C(=O)C3=C(O2)C(=C(C=C3)O[C@H]4[C@@H]([C@H]([C@@H]([C@H](O4)CO)O)O)O)O)O)O		490-54-0	Phenylpropanoids and polyketides
92	7.40346	(Z)-3-(4-hydroxyphenyl)-N-[4-[[(E)-3-(4-hydroxyphenyl)prop-2-enoyl]amino]butyl]prop-2-enamide	C22H24N2O4	379.168	379.166	-5.01			259.1079; 119.0497	GNPS; MoNa	C1=CC(=CC=C1/C=C/C(=O)NCCCCNC(=O)/C=C\C2=CC=C(C=C2)O)O			Phenylpropanoids and polyketides
93	7.68791	Luteolin	C15H10O6	285.041	285.041	-1.4			285.0436; 133.0290	TCM; ReSpect; FV npl; GNPS; Massbank; MoNa; MS-DIAL	C1=CC(=C(C=C1C2=CC(=O)C3=C(C=C(C=C3O2)O)O)O)O	C01514	491-70-3	Phenylpropanoids and polyketides
94	7.70949	Salicylic acid	C7H6O3	137.025	137.024	-1.02			93.0334	TCM; MoNa; Massbank	C1=CC=C(C(=C1)C(=O)O)O	C00805	29656-58-4	Benzenoids
95	7.72539	Madecassic acid	C30H48O6	503.343	503.338	-10.93			503.337	TCM	C[C@@H]1CC[C@@]2(CC[C@@]3(C(=CC[C@H]4[C@]3(C[C@H]([C@@H]5[C@@]4(C[C@H]([C@@H]([C@@]5(C)CO)O)O)C)O)C)[C@@H]2[C@H]1C)C)C(=O)O		18449-41-7	Lipids and lipid-like molecules
96	8.0262	n1,n5,n10,n14-tetra-trans-p-coumaroylspermine	C46H50N4O8	785.361	785.363	2.8			545.2440; 665.3031	GNPS	C1=CC(=CC=C1/C=C/C(=O)NCCCN(C(=O)/C=C/C2=CC=C(C=C2)O)CCCCN(C(=O)/C=C/C3=CC=C(C=C3)O)CCCNC(=O)/C=C/C4=CC=C(C=C4)O)O			Phenylpropanoids and polyketides
97	8.0268	(10E,15E)-9,12,13-trihydroxyoctadeca-10,15-dienoic acid	C18H32O5	327.219	327.218	-2.32			327.2190; 211.1348; 229.1434; 171.1013; 183.1426	TCM	CC/C=C/CC(C(/C=C/C(CCCCCCCC(=O)O)O)O)O			Lipids and lipid-like molecules
98	8.13886	Apigenin	C15H10O5	269.048	269.046	-7.43			269.0476; 117.0346; 151.0024	TCM; MoNa; GNPS; MS-DIAL; ReSpect; MetaboBASE	C1=CC(=CC=C1C2=CC(=O)C3=C(C=C(C=C3O2)O)O)O	C01477	100367-40-6	Phenylpropanoids and polyketides
99	8.26719	Isorhamnetin	C16H12O7	315.055	315.051	-10.41			315.0551; 300.0243; 151.0022	TCM	COC1=C(C=CC(=C1)C2=C(C(=O)C3=C(C=C(C=C3O2)O)O)O)O	C10084	480-19-3	Phenylpropanoids and polyketides
100	8.22416	(Z)-5,8,11-trihydroxyoctadec-9-enoic acid	C18H34O5	329.235	329.233	-5.47			293.2125; 201.1564; 197.1152	MoNa; MS-DIAL	CCCCCCCC(/C=C\C(CCC(CCCC(=O)O)O)O)O			Lipids and lipid-like molecules
101	8.22754	Chrysoeriol	C16H12O6	299.056	299.056	-0.17			256.043	GNPS	COC1=C(C=CC(=C1)C2=CC(=O)C3=C(C=C(C=C3O2)O)O)O	C04293	491-71-4	Phenylpropanoids and polyketides
102	8.26207	Limocitrin	C17H14O8	345.063	345.062	-5.51			243.0285; 164.9823; 149.0221; 109.9962	GNPS	COC1=C(C=CC(=C1)C2=C(C(=O)C3=C(O2)C(=C(C=C3O)O)OC)O)O		489-33-8	Phenylpropanoids and polyketides
103	8.78034	Butylparaben	C11H14O3	193.087	193.087	-0.52			193.091	TCM	CCCCOC(=O)C1=CC=C(C=C1)O	C12627	17306-46-6	Benzenoids
104	9.01133	Naringenin	C15H12O5	271.061	271.061	-0.74			227.0637; 225.0594	TCM	(OC2=CC(=CC(=C2C1=O)O)O)C3=CC=C(C=C3)O	C00509	13308-00-4	Phenylpropanoids and polyketides
105	9.58588	Subsessiline	C43H48N4O6	715.352	715.35	-2.52			715.3488; 715.3110	GNPS; Massbank	COC1=CC=CC2=C1N3CC45CC6C3(C27CCN8C7C9(C6)CCOC9CC8)OC4N1CCC23C1C1(C5OCC1)CC(=C2NC1=CC=CC=C31)C(=O)OC	D01420	31148-60-4	Others
	[1] Comparison of Chemical Compositions, Antioxidant, and Anti-Photoaging Activities of Paeonia suffruticosa Flowers at Different Flowering Stages
	[2] Phytochemical variation among the traditional Chinese medicine Mu Dan Pi from Paeonia suffruticosa (tree peony)
	[3] Comprehensive metabolite profile of multi-bioactive extract from tree peony (Paeonia ostii and Paeonia rockii) fruits based on MS/MS molecular networking

## Sheet: Table S2
Table S2. DAMs between different groups
Compound	InChIKey	S1 VS P					S2 VS P					S3 VS P					S4 VS P
		foldchange	log2foldchange	pvalue	qvalue	vip	foldchange	log2foldchange	pvalue	qvalue	vip	foldchange	log2foldchange	pvalue	qvalue	vip	foldchange	log2foldchange	pvalue	qvalue	vip
L(+)-Arginine	ODKSFYDXXFIFQN-BYPYZUCNSA-N	3.15432	1.65733	0.00231097	0.00194839	1.10421	1.21216	0.277578	0.86011	0.0367367	1.05177	2.02822	1.02021	0.394248	0.0338395	0.519263	1.07565	0.105208	0.214255	0.0345757	0.99074
Histidine	HNDVDQJCIGZPNO-YFKPBYRVSA-N	0.776203	-0.365494	0.0200829	0.00611012	1.02821	0.362598	-1.46356	0.00218568	0.000275799	1.073	0.409792	-1.28704	0.00346746	0.000619858	1.09093	0.968493	-0.0461866	0.637868	0.0951846	1.03327
Trehalose-6-phosphate	LABSPYBHMPDTEL-LIZSDCNHSA-N	0.224315	-2.1564	0.00828255	0.00346717	1.03991	0.216472	-2.20775	0.0145054	0.00101527	1.03859	0.0823578	-3.60195	0.0148596	0.00179152	1.0725	0.174877	-2.51559	0.0126036	0.00255857	1.02697
Sucrose	CZMRCDWAGMRECN-UGDNZRGBSA-N	0.468072	-1.0952	0.000248435	0.000512066	1.08093	0.499113	-1.00256	6.7e-05	3.9e-05	1.04357	0.423001	-1.24127	0.000612789	0.000234698	1.10266	0.549235	-0.864505	0.000209081	0.000138465	1.03381
D-Gluconic acid	RGHNJXZEOKUKBD-SQOUGZDYSA-N	1.80149	0.849189	0.00230611	0.0019469	1.10306	2.47529	1.3076	0.000309124	7.86e-05	1.07288	2.62637	1.39307	0.000300849	0.000184516	1.10087	5.80603	2.53755	0.000517048	0.000259274	1.03091
D-Glucose	WQZGKKKJIJFFOK-GASJEMHNSA-N	2.25133	1.17078	9.54e-07	7.17e-06	1.10819	1.80571	0.852566	0.00132031	0.000210828	1.06687	2.05562	1.03957	0.000608312	0.000234246	1.10249	4.96644	2.31221	6.33e-06	1.72e-05	1.03518
6-o-Phosphonohexopyranose	NBSCHQHZLSJFNQ-UHFFFAOYSA-N	17.8593	4.1586	6.37e-06	3.59e-05	1.108	10.8803	3.44365	0.00453464	0.000433298	1.06946	11.2135	3.48716	7.8e-05	0.000108121	1.1021	2.06675	1.04736	0.087513	0.0148927	0.160821
9-Fluorenone	YLQWCDOCJODRMT-UHFFFAOYSA-N	2.25133	1.17078	9.54e-07	7.17e-06	1.10819	1.80571	0.852566	0.00132031	0.000210828	1.06687	2.05562	1.03957	0.000608312	0.000234246	1.10249	4.96644	2.31221	6.33e-06	1.72e-05	1.03518
Glutathione	RWSXRVCMGQZWBV-WDSKDSINSA-N	0.763667	-0.388984	0.0157752	0.00520392	1.00385	0.885216	-0.175899	0.0850762	0.00433012	0.93313	0.575613	-0.796828	0.00124852	0.000342625	1.07323	0.0474962	-4.39604	0.000867748	0.000368362	1.03522
D-xylose	SRBFZHDQGSBBOR-IOVATXLUSA-N	4.49845	2.16943	1.1e-07	2.49e-06	1.10797	3.08638	1.62592	7.3e-05	3.93e-05	1.07186	3.99806	1.9993	0.000745881	0.000252289	1.10291	10.7891	3.4315	6.13e-05	6.56e-05	1.03523
UDP-N-acetyl-D-mannosamine	LFTYTUAZOPRMMI-UHFFFAOYSA-N	0.751116	-0.412893	0.176493	0.0398471	0.551553	1.58353	0.663146	0.0253181	0.00152748	1.03684	1.44035	0.526416	0.0613458	0.00618123	0.87905	0.217551	-2.20057	0.0231695	0.00435626	1.01322
Ascorbic acid	CIWBSHSKHKDKBQ-JLAZNSOCSA-N	1.11273	0.154098	0.248391	0.0535665	1.09695	0.730148	-0.45374	0.0412954	0.00233259	0.0566494	0.900337	-0.151464	0.291613	0.0258454	0.625388	1.27114	0.346128	0.042908	0.00761752	1.01132
Arabinofuranosyluracil	DRTQHJPVMGBUCF-UHFFFAOYSA-N	0.120306	-3.05522	5.48e-05	0.000176598	1.09506	0.119926	-3.05978	3.84e-05	3.64e-05	1.05882	0.165188	-2.59782	0.000110799	0.000120645	1.10545	0.186032	-2.42638	1.42e-05	2.98e-05	1.02986
D-(+)-Malic acid	BJEPYKJPYRNKOW-UWTATZPHSA-N	12.0221	3.58761	4.86e-05	0.000164737	1.10691	12.2211	3.6113	1.22e-05	2.72e-05	1.07327	12.2377	3.61327	3.82e-06	2.8e-05	1.10509	17.0488	4.0916	0.00080998	0.000351714	1.0374
Citric Acid	KRKNYBCHXYNGOX-UHFFFAOYSA-N	2.84495	1.5084	0.00461414	0.00263867	1.08841	2.45304	1.29457	0.00297344	0.000320681	1.06935	2.75701	1.4631	0.000761798	0.000254121	1.0804	2.77268	1.47128	0.000686517	0.000313444	0.967756
Maleic acid	VZCYOOQTPOCHFL-UPHRSURJSA-N	7.20931	2.84986	1.87e-05	8.41e-05	1.10597	7.34412	2.87659	0.000102991	4.18e-05	1.07322	7.30587	2.86906	0.000151304	0.000130386	1.10371	10.1065	3.33721	7.87e-07	3.59e-06	1.03591
L-Pyroglutamic acid	ODHCTXKNWHHXJC-VKHMYHEASA-N	0.387087	-1.36927	0.00743713	0.0033165	0.972656	0.246592	-2.0198	0.0114486	0.000855076	1.01027	0.166599	-2.58555	0.00760473	0.00111235	1.07748	0.255119	-1.97076	0.0126274	0.00256236	1.01595
Uridine-5'-diphosphate-glucose	HSCJRCZFDFQWRP-JZMIEXBBSA-N	7.83538	2.97	0.000126483	0.000316879	1.10705	7.64184	2.93392	7.51e-07	4.11e-06	1.07299	3.77652	1.91706	0.000192555	0.000149257	1.09875	1.28733	0.364381	0.273236	0.0431193	0.712648
L-Glutathione oxidized	YPZRWBKMTBYPTK-UHFFFAOYSA-N	0.328554	-1.6058	0.00853285	0.0035083	1.07103	0.295268	-1.7599	0.00722745	0.000616968	1.04527	0.2972	-1.75049	0.00746339	0.00109772	1.06324	0.137414	-2.86339	0.0109872	0.0022938	1.03389
2-Methylcitric acid	YNOXCRMFGMSKIJ-UHFFFAOYSA-N	1.94587	0.960417	0.00207461	0.00187129	1.10357	4.08314	2.02968	0.00104395	0.000185132	1.07291	4.59521	2.20013	1.37e-05	4.72e-05	1.10522	10.8721	3.44256	0.0039285	0.00100279	1.03423
Gallic acid hexoside	GDVRUDXLQBVIKP-UHFFFAOYSA-N	3.72505	1.89726	0.00439834	0.00258406	1.09397	3.45271	1.78773	0.000116504	4.32e-05	1.0708	3.10398	1.63412	0.00175366	0.00042432	1.10028	13.4818	3.75294	3.25e-07	2.76e-06	1.03722
Xanthosine	UBORTCNDUKBEOP-UUOKFMHZSA-N	0.0221471	-5.49674	0.00275176	0.0020682	1.10803	0.0573438	-4.12422	0.0029964	0.000321795	1.07306	0.0750665	-3.73569	0.0028046	0.000557571	1.09802	0.151948	-2.71836	0.00164076	0.000541205	1.03791
Succinic acid	KDYFGRWQOYBRFD-UHFFFAOYSA-N	0.979508	-0.0298703	0.840584	0.151136	1.06836	1.3699	0.454069	0.0267352	0.00159164	1.05609	1.37679	0.461306	0.0263896	0.00295318	0.993493	3.73284	1.90027	2.32e-05	3.93e-05	1.03494
Isoleucine	AGPKZVBTJJNPAG-WHFBIAKZSA-N	0.9202	-0.11998	0.406096	0.0797391	0.979619	0.360178	-1.47322	8.72e-05	3.99e-05	1.05868	0.350931	-1.51074	0.000418443	0.000209211	1.10348	0.991772	-0.0119202	0.751899	0.110323	1.02658
Vanillic acid 1-o-glucopyranoside	YROOZUQRTLHXIO-YGEZULPYSA-N	1.4081	0.493746	0.0485085	0.0126602	1.06632	2.50375	1.32409	0.00285849	0.000314962	1.07081	2.59472	1.37558	0.000228041	0.000162697	1.0978	4.84464	2.27639	0.000591348	0.00028428	1.03235
Gallic acid	LNTHITQWFMADLM-UHFFFAOYSA-N	0.40989	-1.28669	0.0223836	0.00654701	1.06448	0.728168	-0.457657	0.080931	0.00415224	0.798913	0.812222	-0.300055	0.165331	0.0152651	0.750115	2.9483	1.55988	0.000224999	0.000143489	1.02149
Pantothenic acid	GHOKWGTUZJEAQD-ZETCQYMHSA-N	1.7106	0.774503	0.00318259	0.00221556	1.10466	2.48124	1.31106	0.000143027	4.87e-05	1.07151	2.90938	1.54071	0.000750289	0.000252801	1.09404	9.64929	3.27042	0.000125005	0.000103888	1.03579
Phenylalanine	COLNVLDHVKWLRT-QMMMGPOBSA-N	0.199311	-2.3269	0.0026841	0.00205153	1.10668	0.407706	-1.2944	0.00209315	0.000269505	1.06972	0.411844	-1.27983	0.00262857	0.000538612	1.0915	1.12566	0.17077	0.0950352	0.0160705	1.02216
1,6-Digalloyl-beta-D-glucopyranose	LYGRISUQIZNHGM-UHFFFAOYSA-N	1.0298	0.0423634	0.922122	0.163401	0.796173	1.6894	0.756509	0.10963	0.00541134	0.90578	1.97364	0.980858	0.0488906	0.0050995	0.968765	17.8665	4.15918	0.000591467	0.000284319	1.03546
Quercetin 3,4'-diglucoside	RPVIQWDFJPYNJM-UHFFFAOYSA-N	0.460532	-1.11863	0.113652	0.0267984	0.678369	2.6511	1.40659	0.0220778	0.00137411	1.05769	3.10789	1.63594	0.00590048	0.000924499	1.08535	11.539	3.52845	0.00309622	0.000819506	1.02413
Melilotoside	GVRIYIMNJGULCZ-ZMKUSUEASA-N	2.06281	1.04461	0.00592379	0.00299116	1.08747	4.29034	2.10109	2.5e-05	3.36e-05	1.07261	4.40831	2.14023	0.000391948	0.000204478	1.09854	19.9222	4.31631	0.000836364	0.000359411	1.03717
3,4-Dihydroxyphenylacetic acid	CFFZDZCDUFSOFZ-UHFFFAOYSA-N	0.437374	-1.19306	0.0154534	0.00513136	1.07991	0.774698	-0.368294	0.109703	0.00541448	0.219713	0.913271	-0.130885	0.404197	0.0345877	0.501258	4.12615	2.0448	0.000185087	0.000130118	1.03327
PicrosideII	AKNILCMFRRDTEY-LCABTXCLSA-N	0.22755	-2.13574	0.000315132	0.000592128	1.0667	0.342275	-1.54677	0.000594151	0.000128584	0.973164	0.260246	-1.94205	0.000880569	0.000267823	1.10059	0.953661	-0.0684515	0.618709	0.0925903	0.969421
2-Methylglutaric acid	AQYCMVICBNBXNA-UHFFFAOYSA-N	2.21993	1.15052	0.292643	0.0614159	0.743417	1.95533	0.967409	0.216681	0.0098933	1.06058	1.60137	0.679311	0.225439	0.0204092	0.690559	10.9003	3.4463	0.00706624	0.00159321	1.01424
Kaempferol-3-gentiobioside	BITPRCODIALMOV-DEFKTLOSSA-N	0.923693	-0.114515	0.629867	0.117709	0.965798	1.89739	0.924016	0.00846791	0.00068914	1.05515	2.04114	1.02937	0.0150118	0.00180508	1.07267	9.33	3.22188	1.81e-05	3.44e-05	1.03609
Mudanpioside E	VMBNWSNNKXQGBU-OADYCJQTSA-N	0.171613	-2.54277	0.00727646	0.00328561	1.10755	0.489719	-1.02997	0.0170388	0.00114443	1.05945	0.342812	-1.54451	0.0117355	0.00151074	1.07992	0.961874	-0.0560806	0.662329	0.0984753	1.03267
(-)-Epicatechin	PFTAWBLQPZVEMU-UKRRQHHQSA-N	0.690061	-0.535203	0.0660871	0.0164731	0.267522	3.91393	1.96862	0.00161969	0.000233451	1.07254	4.02177	2.00783	0.00013635	0.000127291	1.1029	13.283	3.73151	0.00147524	0.000510738	1.03604
Dactilin	VKVBSQRURLRCHO-QDYVESOYSA-N	0.75447	-0.406465	0.340987	0.0695232	0.419405	1.99564	0.996848	0.020817	0.00131986	1.03331	2.23666	1.16135	0.00920827	0.00126964	1.03049	10.1632	3.34528	0.00273638	0.000749077	1.03009
2-Isopropyl-malic acid	BITYXLXUCSKTJS-ZETCQYMHSA-N	1.27409	0.349472	0.0332441	0.00917859	1.09171	1.8541	0.890719	0.000856202	0.000164183	1.07194	2.19529	1.13441	0.00128519	0.000349286	1.10214	10.1445	3.34262	0.00174745	0.000559363	1.03692
12:4+3O fatty acyl hexoside	JFDNMLUPLXZXGV-UHFFFAOYSA-N	3.88411	1.95758	0.00125909	0.0014963	1.09979	11.4325	3.51507	0.00275859	0.000309787	1.0733	17.8734	4.15974	0.00082706	0.000261958	1.10366	32.4827	5.0216	9.01e-05	8.42e-05	1.03767
Eriodictyol-7-O-glucoside	RAFHNDRXYHOLSH-UHFFFAOYSA-N	0.34922	-1.51779	0.0525269	0.0135631	0.981754	1.24292	0.313733	0.267057	0.0120518	0.830231	0.959576	-0.0595313	0.825933	0.0671461	0.130306	4.2801	2.09764	0.00054948	0.000270449	1.02008
Methyl gallate	FBSFWRHWHYMIOG-UHFFFAOYSA-N	4.41915	2.14377	8.35e-05	0.000235306	1.10653	5.59334	2.48371	0.000196948	5.82e-05	1.07254	6.8241	2.77064	5.41e-06	2.8e-05	1.1043	9.82045	3.29579	4.56e-05	5.4e-05	1.03688
Oxypaeoniflorin	FCHVXNVDFYXLIL-WRJNSLSBSA-N	0.178609	-2.48512	0.00548861	0.00288104	1.10783	0.355494	-1.4921	0.00912744	0.000724837	1.06952	0.293745	-1.76736	0.00136003	0.00036249	1.07999	0.805388	-0.312245	0.0726153	0.0125154	1.0358
1,2,3-Tri-O-Galloyl-Beta-D-Glucose	MACFXELYCBWKGT-VFTFQOQOSA-N	6.55932	2.71355	0.000307684	0.000583896	1.10752	10.4169	3.38086	0.00149825	0.000224827	1.07287	14	3.80735	0.00176954	0.000426575	1.10189	54.6339	5.77172	0.00192135	0.000586767	1.03481
3,5-dihydroxy-4-[3,4,5-trihydroxy-6-[[4-(2-hydroxypropan-2-yl)cyclohexene-1-carbonyl]oxymethyl]oxan-2-yl]oxybenzoic acid	PEERGVFNQUXNQA-UHFFFAOYSA-N	0.259792	-1.94457	0.00824793	0.00346136	1.10533	0.436486	-1.19599	0.013555	0.000964176	1.05877	0.419424	-1.25352	0.0128461	0.00160686	1.07252	1.31476	0.394801	0.0256542	0.00475356	0.998387
Tetra-o-galloyl-beta-d-glucose	XFLTYUCKJRFDOU-XPMKZLBQSA-N	2.32609	1.21791	0.0424797	0.0112685	1.00375	3.56304	1.83311	0.00902356	0.00071933	1.06613	5.36087	2.42247	0.0035985	0.000630713	1.08314	22.7283	4.50642	0.00289514	0.000780734	1.03475
Paeoniflorin	YKRGDOXKVOZESV-WRJNSLSBSA-N	0.386297	-1.37222	0.00851113	0.00350479	1.0091	0.405523	-1.30215	0.01886	0.00123152	1.02134	0.408638	-1.2911	0.0217551	0.00247219	1.05826	0.979312	-0.0301596	0.851686	0.123161	0.996902
Albiflorin	QQUHMASGPODSIW-ICECTASOSA-N	0.00614994	-7.34521	0.0402044	0.010769	1.05915	0.0025413	-8.62022	0.0399177	0.00226574	0.97004	0.00787802	-6.98795	0.0402901	0.00431181	1.0194	0.12864	-2.95858	0.0510102	0.00895761	0.979882
Quercetin 3-O-[2''-O-b-D-glucopyranosyl]-a-L-rhamnopyranoside	DFNXNCCYQRPZMD-UHFFFAOYSA-N	0.132989	-2.91062	0.00985373	0.00376576	1.09026	0.633459	-0.658678	0.0604979	0.00323192	0.805695	0.754699	-0.406026	0.143453	0.01336	0.775692	3.01081	1.59015	0.00153919	0.000522861	0.967282
Isorhamnetin-3,7-diglucoside	ZYYJHXKSQKLEBL-QDYVESOYSA-N	0.479924	-1.05912	0.0171116	0.00549536	1.09066	0.286787	-1.80195	0.00947764	0.000743098	1.06681	0.327659	-1.60973	0.0110947	0.00145268	1.08079	0.89734	-0.156274	0.291452	0.0458621	1.03323
Rutin	IKGXIBQEEMLURG-NVPNHPEKSA-N	0.124601	-3.00461	0.0112078	0.00407598	1.10729	0.21066	-2.24701	0.0133671	0.000954869	1.04555	0.243473	-2.03817	0.0119841	0.00153274	1.06735	0.144711	-2.78876	0.0118984	0.00244489	1.03045
Kaempferol 3-O-sophoroside	LKZDFKLGDGSGEO-UJECXLDQSA-N	0.419509	-1.25322	0.000840917	0.0011937	1.09376	0.116568	-3.10076	0.00144633	0.000220919	1.0708	0.237417	-2.07451	0.00177983	0.000428028	1.10186	0.539017	-0.891597	0.00444293	0.00110969	1.03528
1,2,3,6-tetragalloylglucose	RATQVALKDAUZBW-XPMKZLBQSA-N	5.06411	2.34031	0.012856	0.00450872	1.08447	5.54665	2.47162	0.0011653	0.000197083	1.07314	7.30777	2.86943	0.00312437	0.000589273	1.09706	27.2225	4.76673	0.00201236	0.000600127	1.03638
Prunin	DLIKSSGEMUFQOK-UHFFFAOYSA-N	0.91875	-0.122256	0.671494	0.12452	0.71572	1.75625	0.812498	0.0518301	0.00282306	1.06309	1.90625	0.930737	0.0841421	0.00805661	0.905093	23.8844	4.578	0.000259775	0.000153266	1.03785
Isorhamnetin 3-robinobioside	UIDGLYUNOUKLBM-ZLADREHTSA-N	0.0167125	-5.90293	0.010909	0.00400611	1.10131	0.119643	-3.06319	0.0133995	0.000956478	1.04877	0.127071	-2.97629	0.0137192	0.00168751	1.07367	0.0736347	-3.76347	0.012189	0.00249206	1.03
2-Hydroxycinnamic acid	PMOWTIHVNWZYFI-AATRIKPKSA-N	0.223648	-2.1607	0.0148982	0.00500391	1.09317	0.498808	-1.00344	0.0258587	0.00155216	1.01977	0.725573	-0.462808	0.0972339	0.00922473	0.831795	9.85298	3.30056	3.97e-07	2.76e-06	1.03685
Ellagic acid	AFSDNFLWKVMVRB-UHFFFAOYSA-N	1.49291	0.578125	0.359135	0.0724486	0.926222	2.20154	1.13851	0.0863817	0.00438555	0.864129	2.70863	1.43756	0.0448095	0.00472832	0.994236	19.0384	4.25084	0.00486553	0.00119413	1.02438
Spiraeoside	OIUBYZLTFSLSBY-HMGRVEAOSA-N	0.8143	-0.296367	0.391308	0.0774856	0.70437	5.48865	2.45645	7.06e-05	3.92e-05	1.07136	4.72145	2.23923	9.17e-05	0.000114106	1.09906	21.8038	4.44651	0.00172836	0.000556195	1.03629
kaempferol-3-O-rutinoside	RTATXGUCZHCSNG-QHWHWDPRSA-N	0.0709072	-3.81792	0.00704743	0.00324021	1.10729	0.293714	-1.76752	0.0109904	0.000829882	1.06342	0.252197	-1.98737	0.00549645	0.000877529	1.07807	0.155274	-2.68711	0.00807482	0.00177674	1.03591
Isoquercitrin	OVSQVDMCBVZWGM-QSOFNFLRSA-N	0.405788	-1.3012	0.0595577	0.0150975	0.944871	1.3975	0.48285	0.125272	0.00610111	0.969909	1.52264	0.606572	0.0747817	0.00726862	0.931272	5.8954	2.55959	3.38e-05	4.65e-05	1.0317
N-Acetyl-D-tryptophan	DZTHIGRZJZPRDV-GFCCVEGCSA-N	0.369781	-1.43526	0.0261967	0.00746537	1.04218	1.11509	0.157157	0.404497	0.0177045	0.922391	1.99934	0.999522	0.00275052	0.000551868	1.0726	26.7393	4.74089	0.00185286	0.000576279	1.03647
Datiscin	BJJCTXDEJUWVIC-QHWHWDPRSA-N	1.20744	0.271948	0.24109	0.0522297	1.0627	5.0521	2.33688	4.85e-05	3.76e-05	1.07241	3.83904	1.94075	0.000512933	0.000223296	1.10077	25.0961	4.64939	0.000246251	0.000149643	1.03688
Luteolin-7-O-glucoside	PEFNSGRTCBGNAN-UHFFFAOYSA-N	1.15977	0.213842	0.377107	0.0752853	1.05308	4.57403	2.19347	0.000891432	0.00016836	1.07174	4.65573	2.21901	0.000118901	0.000122956	1.10235	14.1706	3.82483	4.53e-07	2.76e-06	1.03676
Luteolin-7-glucoside	PEFNSGRTCBGNAN-QNDFHXLGSA-N	0.630282	-0.665931	0.324833	0.0668661	0.0536109	29.6813	4.89148	0.00283047	0.000313531	1.07317	31.6919	4.98604	0.0126594	0.00159109	1.07823	413.819	8.69285	0.00235337	0.000669832	1.03645
Kaempferol-3-O-glucoside	JPUKWEQWGBDDQB-QSOFNFLRSA-N	0.646783	-0.628646	0.0980404	0.0235098	0.121575	1.46758	0.55344	0.0446618	0.00249322	0.976726	0.95494	-0.0665181	0.755373	0.061764	0.173353	5.4301	2.44098	4.91e-05	5.6e-05	1.03255
Galloylpaeoniflorin	KLFIUQCKSSAFFU-QHOIGUMUSA-N	0.242264	-2.04535	0.022932	0.00664621	1.07759	0.180379	-2.4709	0.0191895	0.00124676	1.0303	0.498921	-1.00312	0.0437201	0.00462899	0.987156	5.60638	2.48707	0.0117475	0.00242019	1.0024
Ferulic acid	KSEBMYQBYZTDHS-HWKANZROSA-N	0.177139	-2.49705	0.0323487	0.00896685	1.06201	0.34595	-1.53136	0.0435873	0.00244236	0.959009	0.477668	-1.06592	0.0671837	0.00666335	0.938565	7.78047	2.95986	2.69e-05	4.21e-05	1.03515
[3,4,5-trihydroxy-6-[[(E)-3-(4-hydroxyphenyl)prop-2-enoyl]oxymethyl]oxan-2-yl] 3,4,5-trihydroxybenzoate	LWOXGQKLDYQLMZ-ZZXKWVIFSA-N	12.8285	3.68128	0.00195258	0.0018271	1.1031	13.6028	3.76583	0.000889462	0.00016813	1.07298	16.6482	4.05729	6.2e-05	9.91e-05	1.10357	69.5662	6.12031	0.00124035	0.00046204	1.03764
Digallic acid methyl ester	XMWQFDURKXLKMP-UHFFFAOYSA-N	9.88308	3.30496	0.0161602	0.00528949	1.07758	9.50279	3.24835	0.000629175	0.000133863	1.0732	16.498	4.04422	0.00580256	0.000913276	1.09302	84.4134	6.3994	0.00194326	0.000590041	1.03708
Digallic acid	COVFEVWNJUOYRL-UHFFFAOYSA-N	11.7851	3.5589	0.00264334	0.00204121	1.10166	10.2714	3.36056	0.00160868	0.000232697	1.07268	14.1793	3.82571	0.000556398	0.000228621	1.10274	51.6187	5.68982	0.00246647	0.000692998	1.03504
Pentagalloylglucose	QJYNZEYHSMRWBK-NIKIMHBISA-N	15.6723	3.97015	0.0170302	0.00547805	1.07174	32.4946	5.02213	0.0869554	0.00440982	1.07331	55.555	5.79584	0.0571031	0.00582111	0.989465	221.237	7.78945	0.00455927	0.00113323	1.03388
Dicoumaroyl Spermidine	QYBCBMVQSCJMSA-UHFFFAOYSA-N	0.253441	-1.98028	0.00270616	0.00205703	1.10135	0.442055	-1.1777	0.00171541	0.000240909	1.04869	0.235357	-2.08708	0.00333417	0.000608362	1.09984	0.191617	-2.38371	0.00225314	0.000648793	1.03515
Polygalic acid	VZRKWGPIZJDNHC-LUNVCWBOSA-N	0.807863	-0.307818	0.674617	0.125026	0.206377	1.02633	0.0374924	0.733608	0.0315038	0.91703	0.955229	-0.066082	0.515528	0.042996	0.39312	0.979045	-0.0305533	0.816178	0.118636	0.989045
(-)-Pinoresinol glucoside	QLJNETOQFQXTLI-JKUDBEEXSA-N	3.24801	1.69955	0.0022143	0.00191811	1.1053	2.30333	1.20372	0.00379915	0.000377776	1.05675	2.88326	1.5277	0.00059378	0.000232744	1.08569	16.1725	4.01547	0.000644546	0.000300952	1.03692
Petunidin 3-glucoside	CCQDWIRWKWIUKK-QKYBYQKWSA-O	0.147776	-2.75852	0.00395891	0.00246309	1.10809	0.110825	-3.17364	0.00402119	0.000393292	1.0727	0.103344	-3.27447	0.00405048	0.000693771	1.09656	0.348409	-1.52115	0.00647466	0.00149238	1.03783
Apigenin-7-O-neohesperidoside	RPMNUQRUHXIGHK-PYXJVEIZSA-N	1.46479	0.550698	0.0684327	0.0169561	1.08126	4.53559	2.18129	0.000195436	5.79e-05	1.07015	2.56962	1.36156	0.00167286	0.000412575	1.08573	15.0314	3.90991	0.00174215	0.000558486	1.0304
Kaempferol-7-O-neohesperidoside	ZEJXENDZTYVXDP-CSJHBIPPSA-N	0.797419	-0.326591	0.239858	0.0520029	0.748565	3.00617	1.58793	0.03412	0.00197717	1.07007	1.71324	0.77673	0.0769562	0.00743742	0.8922	13.8255	3.78926	0.0195794	0.00376115	0.989562
Flavanone	VPQWOQSQAVBHEV-UHFFFAOYSA-N	2.0844	1.05963	0.000493874	0.000835992	1.10433	1.47873	0.564359	0.00153085	0.000227211	1.05484	1.26806	0.342625	0.0159976	0.0019015	0.999042	10.1807	3.34777	0.000387655	0.000210162	1.0376
Kaempferol-7-O-glucoside	YPWHZCPMOQGCDQ-UHFFFAOYSA-N	0.877283	-0.188886	0.547968	0.103996	0.801223	2.50043	1.32218	0.0032965	0.000340664	1.04818	2.16337	1.11328	0.0130019	0.00161991	1.0616	10.7526	3.42661	0.00103719	0.000413821	1.03418
Isorhamnetin-3-O-glucoside	CQLRUIIRRZYHHS-LFXZADKFSA-N	0.917643	-0.123995	0.44804	0.086713	1.07311	0.837819	-0.25529	0.206102	0.00947813	0.654426	0.723606	-0.466725	0.0674014	0.00668103	0.887733	3.18531	1.67143	8.5e-05	8.13e-05	1.02941
Hyperin	OVSQVDMCBVZWGM-DTGCRPNFSA-N	1.29515	0.373124	0.353707	0.0715801	0.869557	5.37445	2.42612	0.0158326	0.00108395	1.06845	4.09251	2.03299	0.00354107	0.000626008	1.07446	20.5419	4.36049	0.0241948	0.0045216	0.988532
Luteolin-4'-O-glucoside	UHNXUSWGOJMEFO-UHFFFAOYSA-N	1.22472	0.29245	0.30004	0.062687	1.01437	4.89877	2.29242	6.61e-05	3.89e-05	1.07072	4.13569	2.04813	0.000409887	0.000207726	1.09331	20.5996	4.36454	6.91e-06	1.8e-05	1.03722
Genistein	ZCOLJUOHXJRHDI-CMWLGVBASA-N	1.11285	0.154262	0.532428	0.101345	1.0415	5.00613	2.3237	4.27e-05	3.7e-05	1.07142	2.83722	1.50448	0.00352575	0.000624739	1.09162	10.3444	3.37077	3.69e-05	4.82e-05	1.03654
Emodin-8-glucoside	HSWIRQIYASIOBE-JNHRPPPUSA-N	0.656863	-0.606336	0.506203	0.0968367	0.0215632	28.7402	4.845	0.00953462	0.000746026	1.07269	8.54575	3.09521	0.00219353	0.000486353	1.08124	129.373	7.01539	0.000178962	0.00012782	1.0363
Neodiosmin	VCCNKWWXYVWTLT-UHFFFAOYSA-N	0.952477	-0.0702436	0.78797	0.143029	0.943621	3.537	1.82253	0.000274464	7.27e-05	1.06842	2.63459	1.39758	0.00666432	0.0010119	1.0881	16.7645	4.06734	0.00705416	0.00159119	1.02821
Hispidulin 4'-glucoside	MORLNMAFXVHNAI-IWLDQSELSA-N	0.981673	-0.026685	0.92589	0.163959	0.958218	5.72843	2.51814	0.000118972	4.34e-05	1.07142	3.88371	1.95744	0.000309743	0.000186769	1.0951	22.5599	4.49569	0.00206049	0.000606942	1.03598
4-Hydroxybenzoic acid	FJKROLUGYXJWQN-UHFFFAOYSA-N	2.60639	1.38205	0.117316	0.0275544	0.88016	2.36585	1.24236	0.387331	0.0170171	1.03804	2.20353	1.13982	0.512571	0.0427779	0.39615	1.80908	0.855259	0.16896	0.0277477	0.0164107
Isovanillin	JVTZFYYHCGSXJV-UHFFFAOYSA-N	3.02278	1.59588	0.00167177	0.0017117	1.09559	4.47824	2.16293	8.73e-05	3.99e-05	1.0719	11.4508	3.51737	2.22e-05	5.75e-05	1.10455	27.7665	4.79527	0.00120084	0.000453171	1.03743
Oxycoccicyanin	ZZWPMFROUHHAKY-ZGMFOMRKSA-O	0.685754	-0.544237	0.173816	0.0393112	0.0895031	4.68017	2.22656	0.0154326	0.00106357	1.06875	2.78352	1.47691	0.0190231	0.00220779	1.02959	25.8003	4.68931	9.54e-05	8.71e-05	1.03733
Phlorizin	IOUVKUPGCMBWBT-QNDFHXLGSA-N	3.38506	1.75918	0.00159451	0.00167603	1.10016	3.62356	1.85741	0.000327798	8.16e-05	1.07242	3.91762	1.96998	8.21e-05	0.000110024	1.10433	22.0192	4.46069	0.00039748	0.000214169	1.03597
Maritimein	SYRURBPRFQUYQS-RHEJLWEFSA-N	0.890449	-0.167394	0.558874	0.105846	0.801741	3.94569	1.98028	0.000438213	0.000102695	1.06996	4.06835	2.02444	0.000760137	0.000253932	1.09021	22.7809	4.50975	0.000211103	0.000139125	1.03731
(Z)-3-(4-hydroxyphenyl)-N-[4-[[(E)-3-(4-hydroxyphenyl)prop-2-enoyl]amino]butyl]prop-2-enamide	PYVBFDCHJDMSMM-MFUUIURDSA-N	0.17152	-2.54355	0.00293983	0.00213532	1.10681	0.172668	-2.53393	0.00261798	0.000302157	1.07168	0.166985	-2.58221	0.00299188	0.000576541	1.0992	0.323828	-1.6267	0.00349376	0.00090871	1.0369
Luteolin	IQPNAANSBPBGFQ-UHFFFAOYSA-N	0.467263	-1.09769	0.0882955	0.0213999	0.716641	5.39582	2.43184	0.0531309	0.00288121	1.06501	1.64039	0.714041	0.32252	0.028307	0.582849	4.15756	2.05574	0.00119175	0.000451097	1.00888
Salicylic acid	YGSDEFSMJLZEOE-UHFFFAOYSA-N	0.858507	-0.220097	0.338368	0.0690958	0.688514	0.748259	-0.418391	0.109923	0.00542392	0.28376	0.886965	-0.173051	0.402436	0.0344555	0.457182	0.894328	-0.161123	0.462703	0.0708992	0.902487
Madecassic acid	PRAUVHZJPXOEIF-AOLYGAPISA-N	1.02865	0.0407542	0.862935	0.154534	0.870473	0.635717	-0.653543	0.0658877	0.00348197	0.84101	0.282852	-1.82188	0.00981241	0.00133034	1.01673	2.52973	1.33898	0.00938449	0.002016	0.824517
n1,n5,n10,n14-tetra-trans-p-coumaroylspermine	KKJYIHSXTUGJLP-BRJCPHQQSA-N	0.356716	-1.48715	0.00239825	0.00197438	1.09808	0.311332	-1.68347	0.000206881	5.96e-05	1.06288	0.25693	-1.96055	0.00260113	0.000535551	1.10105	0.431692	-1.21193	0.00179293	0.000566782	1.03478
(10E,15E)-9,12,13-trihydroxyoctadeca-10,15-dienoic acid	MKYUCBXUUSZMQB-NMABCHCUSA-N	0.143324	-2.80265	0.019543	0.00600246	1.08528	0.136526	-2.87276	0.0183526	0.00120775	1.03137	0.399578	-1.32345	0.0356633	0.00387295	1.01786	10.9307	3.45032	3.25e-05	4.58e-05	1.03715
Apigenin	KZNIFHPLKGYRTM-UHFFFAOYSA-N	0.306523	-1.70593	0.0205971	0.00621078	1.02885	4.31707	2.11005	0.0503449	0.00275605	1.06856	0.65881	-0.602065	0.274795	0.0244856	0.602573	1.59807	0.676332	0.0311893	0.00563967	0.49222
Isorhamnetin	IZQSVPBOUDKVDZ-UHFFFAOYSA-N	0.144913	-2.78674	0.00391166	0.00244923	1.10709	0.470001	-1.08926	0.00486702	0.000458227	1.07038	0.15058	-2.7314	0.00109255	0.000312778	1.09058	1.13637	0.18443	0.139198	0.0231284	1.03241
(Z)-5,8,11-trihydroxyoctadec-9-enoic acid	FITAKYVPWCVTII-QBFSEMIESA-N	0.0787942	-3.66577	0.0176797	0.00561462	1.09026	0.142792	-2.80802	0.020151	0.00129038	1.02952	0.428011	-1.22428	0.0437442	0.00463119	1.00785	12.3367	3.62488	0.000201279	0.000135859	1.03613
Chrysoeriol	SCZVLDHREVKTSH-UHFFFAOYSA-N	0.0834002	-3.58381	0.00950236	0.00369597	1.10252	1.38972	0.474791	0.354567	0.0156908	0.500625	0.243609	-2.03736	0.00359472	0.000630406	1.05434	1.41081	0.496524	0.0264164	0.00487311	0.854201
Limocitrin	IBXCKSUZOFKGSB-UHFFFAOYSA-N	0.0196304	-5.67077	0.00254227	0.00201468	1.10769	0.0589904	-4.08338	0.0027638	0.000310062	1.0729	0.0331309	-4.91568	0.00258104	0.000533291	1.09934	0.205271	-2.2844	0.00130113	0.000475247	1.03764
Butylparaben	QFOHBWFCKVYLES-UHFFFAOYSA-N	0.918306	-0.122953	0.408679	0.0801287	1.00439	0.955917	-0.065042	0.667525	0.0287475	0.426625	0.923924	-0.114153	0.497079	0.0416301	0.369865	0.92107	-0.118617	0.418289	0.0645329	0.972646
Naringenin	FTVWIRXFELQLPI-ZDUSSCGKSA-N	0.540541	-0.887525	0.104664	0.0249186	0.539232	0.638996	-0.646121	0.201283	0.00928702	0.490792	3.12934	1.64586	0.069997	0.00689031	0.942465	8.70849	3.12242	0.000616411	0.000292256	1.03339
Subsessiline	RZBFPDQKWUWUCK-UHFFFAOYSA-N	0.544118	-0.878009	0.308853	0.0641868	0.261043	0.334559	-1.57967	0.189631	0.00881971	0.631799	0.75	-0.415037	0.580095	0.0481219	0.338254	29.6581	4.89035	0.000926423	0.000384526	1.03444

## Sheet: Table S3
Table S3. Pearson correlation (|r| > 0.5, p≤0.05) between bioactive components and biological activities.
Metabolites	Biological activity	r.label	raw.r	raw.p
Vanillic acid 1-o-glucopyranoside	SH	neg	0.82	0
(-)-Epicatechin	SH	neg	0.66	0.01
(-)-Pinoresinol glucoside	SH	neg	0.57	0.03
1,2,3,6-tetragalloylglucose	SH	neg	0.85	0
1,2,3-Tri-O-Galloyl-Beta-D-Glucose	SH	neg	0.85	0
1,6-Digalloyl-beta-D-glucopyranose	SH	neg	0.85	0
2-Hydroxycinnamic acid	SH	neg	0.6	0.02
2-Isopropyl-malic acid	SH	neg	0.85	0
2-Methylcitric acid	SH	neg	0.85	0
3,4-Dihydroxyphenylacetic acid	SH	neg	0.66	0.01
(10E,15E)-9,12,13-trihydroxyoctadeca-10,15-dienoic acid	SH	neg	0.57	0.03
9-Fluorenone	SH	neg	0.57	0.03
Apigenin-7-O-neohesperidoside	SH	neg	0.57	0.03
12:4+3O fatty acyl hexoside	SH	neg	0.85	0
(Z)-5,8,11-trihydroxyoctadec-9-enoic acid	SH	neg	0.57	0.03
Quercetin 3-O-[2''-O-b-D-glucopyranosyl]-a-L-rhamnopyranoside	SH	neg	0.57	0.03
[3,4,5-trihydroxy-6-[[(E)-3-(4-hydroxyphenyl)prop-2-enoyl]oxymethyl]oxan-2-yl] 3,4,5-trihydroxybenzoate	SH	neg	0.85	0
D-(+)-Malic acid	SH	neg	0.66	0.01
Dactilin	SH	neg	0.79	0
Datiscin	SH	neg	0.57	0.03
D-Gluconic acid	SH	neg	0.82	0
D-Glucose	SH	neg	0.57	0.03
Dicoumaroyl Spermidine	SH	pos	0.85	0
Digallic acid	SH	neg	0.85	0
Digallic acid methyl ester	SH	neg	0.85	0
D-xylose	SH	neg	0.57	0.03
Ellagic acid	SH	neg	0.82	0
Ferulic acid	SH	neg	0.54	0.04
Gallic acid	SH	neg	0.57	0.03
Galloylpaeoniflorin	SH	neg	0.57	0.03
Genistein	SH	neg	0.57	0.03
Glutathione	SH	pos	0.85	0
Hispidulin 4'-glucoside	SH	neg	0.57	0.03
Hyperin	SH	neg	0.63	0.01
Isoquercitrin	SH	neg	0.85	0
Isovanillin	SH	neg	0.85	0
Kaempferol-3-gentiobioside	SH	neg	0.76	0
Kaempferol-7-O-glucoside	SH	neg	0.57	0.03
Kaempferol-7-O-neohesperidoside	SH	neg	0.57	0.03
L-Glutathione oxidized	SH	pos	0.6	0.02
L-Pyroglutamic acid	SH	pos	0.66	0.01
Luteolin-7-glucoside	SH	neg	0.72	0
Luteolin-4'-O-glucoside	SH	neg	0.57	0.03
Luteolin-7-O-glucoside	SH	neg	0.76	0
Maleic acid	SH	neg	0.6	0.02
Maritimein	SH	neg	0.69	0
Melilotoside	SH	neg	0.76	0
Methyl gallate	SH	neg	0.85	0
N-Acetyl-D-tryptophan	SH	neg	0.85	0
Naringenin	SH	neg	0.85	0
Neodiosmin	SH	neg	0.57	0.03
Oxycoccicyanin	SH	neg	0.57	0.03
Pantothenic acid	SH	neg	0.85	0
Pentagalloylglucose	SH	neg	0.79	0
Phlorizin	SH	neg	0.85	0
Prunin	SH	neg	0.76	0
Quercetin 3,4'-diglucoside	SH	neg	0.82	0
Emodin-8-glucoside	SH	neg	0.57	0.03
Spiraeoside	SH	neg	0.57	0.03
Subsessiline	SH	neg	0.51	0.05
Succinic acid	SH	neg	0.76	0
Tetra-o-galloyl-beta-d-glucose	SH	neg	0.85	0
TPC	SH	neg	0.6	0.02
Trehalose-6-phosphate	SH	pos	0.66	0.01
2-Hydroxycinnamic acid	SE	neg	0.82	0
3,4-Dihydroxyphenylacetic acid	SE	neg	0.76	0
Arabinofuranosyluracil	SE	neg	0.79	0
n1,n5,n10,n14-tetra-trans-p-coumaroylspermine	SE	neg	0.85	0
Isorhamnetin-3,7-diglucoside	SE	neg	0.85	0
6-o-Phosphonohexopyranose	SE	pos	0.85	0
(10E,15E)-9,12,13-trihydroxyoctadeca-10,15-dienoic acid	SE	neg	0.85	0
Albiflorin	SE	neg	0.85	0
Ascorbic acid	SE	neg	0.6	0.02
(Z)-5,8,11-trihydroxyoctadec-9-enoic acid	SE	neg	0.85	0
3,5-dihydroxy-4-[3,4,5-trihydroxy-6-[[4-(2-hydroxypropan-2-yl)cyclohexene-1-carbonyl]oxymethyl]oxan-2-yl]oxybenzoic acid	SE	neg	0.85	0
(Z)-3-(4-hydroxyphenyl)-N-[4-[[(E)-3-(4-hydroxyphenyl)prop-2-enoyl]amino]butyl]prop-2-enamide	SE	neg	0.85	0
Quercetin 3-O-[2''-O-b-D-glucopyranosyl]-a-L-rhamnopyranoside	SE	neg	0.82	0
Ferulic acid	SE	neg	0.85	0
Gallic acid	SE	neg	0.82	0
Galloylpaeoniflorin	SE	neg	0.85	0
Histidine	SE	neg	0.85	0
Isoleucine	SE	neg	0.69	0
Isorhamnetin	SE	neg	0.85	0
Isorhamnetin-3-O-glucoside	SE	neg	0.69	0
Kaempferol 3-O-sophoroside	SE	neg	0.85	0
Limocitrin	SE	neg	0.85	0
Madecassic acid	SE	neg	0.66	0.01
Mudanpioside E	SE	neg	0.85	0
Myristic acid	SE	neg	0.82	0
Naringenin	SE	neg	0.54	0.04
Oxypaeoniflorin	SE	neg	0.85	0
Paeoniflorin	SE	neg	0.85	0
Petunidin 3-glucoside	SE	neg	0.85	0
Phenylalanine	SE	neg	0.85	0
PicrosideII	SE	neg	0.85	0
Subsessiline	SE	neg	0.63	0.01
Sucrose	SE	neg	0.82	0
TFOC	SE	neg	0.85	0
UDP-N-acetyl-D-mannosamine	SE	pos	0.63	0.01
Uridine-5'-diphosphate-glucose	SE	pos	0.85	0
Xanthosine	SE	neg	0.85	0
Vanillic acid 1-o-glucopyranoside	SA	neg	0.85	0
(-)-Epicatechin	SA	neg	0.73	0
(-)-Pinoresinol glucoside	SA	neg	0.66	0.01
1,2,3,6-tetragalloylglucose	SA	neg	0.88	0
1,2,3-Tri-O-Galloyl-Beta-D-Glucose	SA	neg	0.88	0
1,6-Digalloyl-beta-D-glucopyranose	SA	neg	0.88	0
2-Hydroxycinnamic acid	SA	neg	0.68	0
2-Isopropyl-malic acid	SA	neg	0.88	0
2-Methylcitric acid	SA	neg	0.88	0
2-Methylglutaric acid	SA	neg	0.59	0.02
3,4-Dihydroxyphenylacetic acid	SA	neg	0.73	0
(10E,15E)-9,12,13-trihydroxyoctadeca-10,15-dienoic acid	SA	neg	0.66	0.01
9-Fluorenone	SA	neg	0.66	0.01
Apigenin-7-O-neohesperidoside	SA	neg	0.66	0.01
12:4+3O fatty acyl hexoside	SA	neg	0.88	0
(Z)-5,8,11-trihydroxyoctadec-9-enoic acid	SA	neg	0.66	0.01
Quercetin 3-O-[2''-O-b-D-glucopyranosyl]-a-L-rhamnopyranoside	SA	neg	0.66	0.01
[3,4,5-trihydroxy-6-[[(E)-3-(4-hydroxyphenyl)prop-2-enoyl]oxymethyl]oxan-2-yl] 3,4,5-trihydroxybenzoate	SA	neg	0.88	0
D-(+)-Malic acid	SA	neg	0.73	0
Dactilin	SA	neg	0.83	0
Datiscin	SA	neg	0.66	0.01
D-Gluconic acid	SA	neg	0.85	0
D-Glucose	SA	neg	0.66	0.01
Dicoumaroyl Spermidine	SA	pos	0.88	0
Digallic acid	SA	neg	0.88	0
Digallic acid methyl ester	SA	neg	0.88	0
D-xylose	SA	neg	0.66	0.01
Ellagic acid	SA	neg	0.85	0
Eriodictyol-7-O-glucoside	SA	neg	0.51	0.05
Ferulic acid	SA	neg	0.63	0.01
Gallic acid	SA	neg	0.66	0.01
Galloylpaeoniflorin	SA	neg	0.66	0.01
Genistein	SA	neg	0.66	0.01
Glutathione	SA	pos	0.88	0
Hispidulin 4'-glucoside	SA	neg	0.66	0.01
Hyperin	SA	neg	0.71	0
Isoquercitrin	SA	neg	0.88	0
Isovanillin	SA	neg	0.88	0
Kaempferol-3-gentiobioside	SA	neg	0.81	0
Kaempferol-3-O-glucoside	SA	neg	0.51	0.05
Kaempferol-7-O-glucoside	SA	neg	0.66	0.01
Kaempferol-7-O-neohesperidoside	SA	neg	0.66	0.01
L-Glutathione oxidized	SA	pos	0.68	0
L-Pyroglutamic acid	SA	pos	0.55	0.03
Luteolin-7-glucoside	SA	neg	0.78	0
Luteolin-4'-O-glucoside	SA	neg	0.66	0.01
Luteolin-7-O-glucoside	SA	neg	0.81	0
Maleic acid	SA	neg	0.68	0
Maritimein	SA	neg	0.76	0
Melilotoside	SA	neg	0.81	0
Methyl gallate	SA	neg	0.88	0
N-Acetyl-D-tryptophan	SA	neg	0.88	0
Naringenin	SA	neg	0.88	0
Neodiosmin	SA	neg	0.66	0.01
Oxycoccicyanin	SA	neg	0.66	0.01
Pantothenic acid	SA	neg	0.88	0
Pentagalloylglucose	SA	neg	0.83	0
Phenylalanine	SA	neg	0.52	0.04
Phlorizin	SA	neg	0.88	0
Prunin?	SA	neg	0.81	0
Quercetin 3,4'-diglucoside	SA	neg	0.85	0
Emodin-8-glucoside	SA	neg	0.66	0.01
Spiraeoside	SA	neg	0.66	0.01
Subsessiline	SA	neg	0.61	0.02
Succinic acid	SA	neg	0.81	0
Tetra-o-galloyl-beta-d-glucose	SA	neg	0.88	0
TPC	SA	neg	0.68	0
Trehalose-6-phosphate	SA	pos	0.55	0.03
2-Hydroxycinnamic acid	PSE	neg	0.73	0
3,4-Dihydroxyphenylacetic acid	PSE	neg	0.66	0.01
Arabinofuranosyluracil	PSE	neg	0.83	0
n1,n5,n10,n14-tetra-trans-p-coumaroylspermine	PSE	neg	0.88	0
Isorhamnetin-3,7-diglucoside	PSE	neg	0.84	0
6-o-Phosphonohexopyranose	PSE	pos	0.88	0
(10E,15E)-9,12,13-trihydroxyoctadeca-10,15-dienoic acid	PSE	neg	0.77	0
Albiflorin	PSE	neg	0.88	0
(Z)-5,8,11-trihydroxyoctadec-9-enoic acid	PSE	neg	0.77	0
3,5-dihydroxy-4-[3,4,5-trihydroxy-6-[[4-(2-hydroxypropan-2-yl)cyclohexene-1-carbonyl]oxymethyl]oxan-2-yl]oxybenzoic acid	PSE	neg	0.77	0
(Z)-3-(4-hydroxyphenyl)-N-[4-[[(E)-3-(4-hydroxyphenyl)prop-2-enoyl]amino]butyl]prop-2-enamide	PSE	neg	0.88	0
Quercetin 3-O-[2''-O-b-D-glucopyranosyl]-a-L-rhamnopyranoside	PSE	neg	0.73	0
Citric Acid	PSE	pos	0.54	0.04
Ferulic acid	PSE	neg	0.77	0
Gallic acid	PSE	neg	0.73	0
Galloylpaeoniflorin	PSE	neg	0.77	0
Histidine	PSE	neg	0.83	0
Isoleucine	PSE	neg	0.67	0.01
Isorhamnetin	PSE	neg	0.78	0
Isorhamnetin-3-O-glucoside	PSE	neg	0.59	0.02
Kaempferol 3-O-sophoroside	PSE	neg	0.88	0
Limocitrin	PSE	neg	0.88	0
L-Pyroglutamic acid	PSE	neg	0.59	0.02
Madecassic acid	PSE	neg	0.55	0.03
Mudanpioside E	PSE	neg	0.83	0
Myristic acid	PSE	neg	0.84	0
Oxypaeoniflorin	PSE	neg	0.88	0
Paeoniflorin	PSE	neg	0.82	0
Petunidin 3-glucoside	PSE	neg	0.88	0
Phenylalanine	PSE	neg	0.78	0
PicrosideII	PSE	neg	0.83	0
Sucrose	PSE	neg	0.85	0
TFOC	PSE	neg	0.88	0
Trehalose-6-phosphate	PSE	neg	0.59	0.02
Uridine-5'-diphosphate-glucose	PSE	pos	0.85	0
Xanthosine	PSE	neg	0.88	0
Salicylic acid	PSE	neg	0.51	0.05
Subsessiline	PSE	neg	0.51	0.05
UDP-N-acetyl-D-mannosamine	PSE	pos	0.51	0.05
Vanillic acid 1-o-glucopyranoside	PA	neg	0.82	0
(-)-Epicatechin	PA	neg	0.66	0.01
(-)-Pinoresinol glucoside	PA	neg	0.57	0.03
1,2,3,6-tetragalloylglucose	PA	neg	0.85	0
1,2,3-Tri-O-Galloyl-Beta-D-Glucose	PA	neg	0.85	0
1,6-Digalloyl-beta-D-glucopyranose	PA	neg	0.85	0
2-Hydroxycinnamic acid	PA	neg	0.6	0.02
2-Isopropyl-malic acid	PA	neg	0.85	0
2-Methylcitric acid	PA	neg	0.85	0
3,4-Dihydroxyphenylacetic acid	PA	neg	0.66	0.01
(10E,15E)-9,12,13-trihydroxyoctadeca-10,15-dienoic acid	PA	neg	0.57	0.03
9-Fluorenone	PA	neg	0.57	0.03
Apigenin-7-O-neohesperidoside	PA	neg	0.57	0.03
12:4+3O fatty acyl hexoside	PA	neg	0.85	0
(Z)-5,8,11-trihydroxyoctadec-9-enoic acid	PA	neg	0.57	0.03
Quercetin 3-O-[2''-O-b-D-glucopyranosyl]-a-L-rhamnopyranoside	PA	neg	0.57	0.03
[3,4,5-trihydroxy-6-[[(E)-3-(4-hydroxyphenyl)prop-2-enoyl]oxymethyl]oxan-2-yl] 3,4,5-trihydroxybenzoate	PA	neg	0.85	0
D-(+)-Malic acid	PA	neg	0.66	0.01
Dactilin	PA	neg	0.79	0
Datiscin	PA	neg	0.57	0.03
D-Gluconic acid	PA	neg	0.82	0
D-Glucose	PA	neg	0.57	0.03
Dicoumaroyl Spermidine	PA	pos	0.85	0
Digallic acid	PA	neg	0.85	0
Digallic acid methyl ester	PA	neg	0.85	0
D-xylose	PA	neg	0.57	0.03
Ellagic acid	PA	neg	0.82	0
Ferulic acid	PA	neg	0.54	0.04
Gallic acid	PA	neg	0.57	0.03
Galloylpaeoniflorin	PA	neg	0.57	0.03
Genistein	PA	neg	0.57	0.03
Glutathione	PA	pos	0.85	0
Hispidulin 4'-glucoside	PA	neg	0.57	0.03
Hyperin	PA	neg	0.63	0.01
Isoquercitrin	PA	neg	0.85	0
Isovanillin	PA	neg	0.85	0
Kaempferol-3-gentiobioside	PA	neg	0.76	0
Kaempferol-7-O-glucoside	PA	neg	0.57	0.03
Kaempferol-7-O-neohesperidoside	PA	neg	0.57	0.03
L-Glutathione oxidized	PA	pos	0.6	0.02
L-Pyroglutamic acid	PA	pos	0.66	0.01
Luteolin-7-glucoside	PA	neg	0.72	0
Luteolin-4'-O-glucoside	PA	neg	0.57	0.03
Luteolin-7-O-glucoside	PA	neg	0.76	0
Maleic acid	PA	neg	0.6	0.02
Maritimein	PA	neg	0.69	0
Melilotoside	PA	neg	0.76	0
Methyl gallate	PA	neg	0.85	0
N-Acetyl-D-tryptophan	PA	neg	0.85	0
Naringenin	PA	neg	0.85	0
Neodiosmin	PA	neg	0.57	0.03
Oxycoccicyanin	PA	neg	0.57	0.03
Pantothenic acid	PA	neg	0.85	0
Pentagalloylglucose	PA	neg	0.79	0
Phlorizin	PA	neg	0.85	0
Prunin	PA	neg	0.76	0
Quercetin 3,4'-diglucoside	PA	neg	0.82	0
Emodin-8-glucoside	PA	neg	0.57	0.03
Spiraeoside	PA	neg	0.57	0.03
Subsessiline	PA	neg	0.51	0.05
Succinic acid	PA	neg	0.76	0
Tetra-o-galloyl-beta-d-glucose	PA	neg	0.85	0
TPC	PA	neg	0.6	0.02
Trehalose-6-phosphate	PA	pos	0.66	0.01
2-Hydroxycinnamic acid	LM	neg	0.73	0
3,4-Dihydroxyphenylacetic acid	LM	neg	0.66	0.01
Arabinofuranosyluracil	LM	neg	0.83	0
n1,n5,n10,n14-tetra-trans-p-coumaroylspermine	LM	neg	0.88	0
Isorhamnetin-3,7-diglucoside	LM	neg	0.84	0
6-o-Phosphonohexopyranose	LM	pos	0.88	0
(10E,15E)-9,12,13-trihydroxyoctadeca-10,15-dienoic acid	LM	neg	0.77	0
Albiflorin	LM	neg	0.88	0
(Z)-5,8,11-trihydroxyoctadec-9-enoic acid	LM	neg	0.77	0
3,5-dihydroxy-4-[3,4,5-trihydroxy-6-[[4-(2-hydroxypropan-2-yl)cyclohexene-1-carbonyl]oxymethyl]oxan-2-yl]oxybenzoic acid	LM	neg	0.77	0
(Z)-3-(4-hydroxyphenyl)-N-[4-[[(E)-3-(4-hydroxyphenyl)prop-2-enoyl]amino]butyl]prop-2-enamide	LM	neg	0.88	0
Quercetin 3-O-[2''-O-b-D-glucopyranosyl]-a-L-rhamnopyranoside	LM	neg	0.73	0
Citric Acid	LM	pos	0.54	0.04
Ferulic acid	LM	neg	0.77	0
Gallic acid	LM	neg	0.73	0
Galloylpaeoniflorin	LM	neg	0.77	0
Histidine	LM	neg	0.83	0
Isoleucine	LM	neg	0.67	0.01
Isorhamnetin	LM	neg	0.78	0
Isorhamnetin-3-O-glucoside	LM	neg	0.59	0.02
Kaempferol 3-O-sophoroside	LM	neg	0.88	0
Limocitrin	LM	neg	0.88	0
L-Pyroglutamic acid	LM	neg	0.59	0.02
Madecassic acid	LM	neg	0.55	0.03
Mudanpioside E	LM	neg	0.83	0
Myristic acid	LM	neg	0.84	0
Oxypaeoniflorin	LM	neg	0.88	0
Paeoniflorin	LM	neg	0.82	0
Petunidin 3-glucoside	LM	neg	0.88	0
Phenylalanine	LM	neg	0.78	0
PicrosideII	LM	neg	0.83	0
Salicylic acid	LM	neg	0.51	0.05
Subsessiline	LM	neg	0.51	0.05
Sucrose	LM	neg	0.85	0
TFOC	LM	neg	0.88	0
Trehalose-6-phosphate	LM	neg	0.59	0.02
UDP-N-acetyl-D-mannosamine	LM	pos	0.51	0.05
Uridine-5'-diphosphate-glucose	LM	pos	0.85	0
Xanthosine	LM	neg	0.88	0
Vanillic acid 1-o-glucopyranoside	GLU	neg	0.93	0
(-)-Epicatechin	GLU	neg	0.74	0
(-)-Pinoresinol glucoside	GLU	neg	0.63	0.01
1,2,3,6-tetragalloylglucose	GLU	neg	0.85	0
1,2,3-Tri-O-Galloyl-Beta-D-Glucose	GLU	neg	0.93	0
1,6-Digalloyl-beta-D-glucopyranose	GLU	neg	0.81	0
2-Isopropyl-malic acid	GLU	neg	0.92	0
2-Methylcitric acid	GLU	neg	0.89	0
2-Methylglutaric acid	GLU	neg	0.74	0
9-Fluorenone	GLU	neg	0.57	0.02
Apigenin-7-O-neohesperidoside	GLU	neg	0.81	0
12:4+3O fatty acyl hexoside	GLU	neg	0.89	0
[3,4,5-trihydroxy-6-[[(E)-3-(4-hydroxyphenyl)prop-2-enoyl]oxymethyl]oxan-2-yl] 3,4,5-trihydroxybenzoate	GLU	neg	0.9	0
D-(+)-Malic acid	GLU	neg	0.85	0
Dactilin	GLU	neg	0.82	0
Datiscin	GLU	neg	0.85	0
D-Gluconic acid	GLU	neg	0.9	0
D-Glucose	GLU	neg	0.57	0.02
Dicoumaroyl Spermidine	GLU	pos	0.81	0
Digallic acid	GLU	neg	0.8	0
Digallic acid methyl ester	GLU	neg	0.87	0
D-xylose	GLU	neg	0.58	0.02
Ellagic acid	GLU	neg	0.89	0
Flavanone	GLU	neg	0.51	0.05
Gallic acid hexoside	GLU	neg	0.58	0.02
Genistein	GLU	neg	0.75	0
Glutathione	GLU	pos	0.81	0
Hispidulin 4'-glucoside	GLU	neg	0.73	0
Hyperin	GLU	neg	0.9	0
Isoquercitrin	GLU	neg	0.82	0
Isovanillin	GLU	neg	0.89	0
Kaempferol-3-gentiobioside	GLU	neg	0.81	0
Kaempferol-3-O-glucoside	GLU	neg	0.51	0.05
Kaempferol-7-O-glucoside	GLU	neg	0.72	0
Kaempferol-7-O-neohesperidoside	GLU	neg	0.74	0
L-Glutathione oxidized	GLU	pos	0.73	0
L-Pyroglutamic acid	GLU	pos	0.79	0
Luteolin	GLU	neg	0.52	0.05
Luteolin-7-glucoside	GLU	neg	0.76	0
Luteolin-4'-O-glucoside	GLU	neg	0.81	0
Luteolin-7-O-glucoside	GLU	neg	0.86	0
Maleic acid	GLU	neg	0.73	0
Maritimein	GLU	neg	0.85	0
Melilotoside	GLU	neg	0.85	0
Methyl gallate	GLU	neg	0.89	0
N-Acetyl-D-tryptophan	GLU	neg	0.7	0
Naringenin	GLU	neg	0.61	0.02
Neodiosmin	GLU	neg	0.76	0
Oxycoccicyanin	GLU	neg	0.72	0
Pantothenic acid	GLU	neg	0.89	0
Pentagalloylglucose	GLU	neg	0.9	0
Phlorizin	GLU	neg	0.92	0
Prunin?	GLU	neg	0.78	0
Quercetin 3,4'-diglucoside	GLU	neg	0.8	0
Emodin-8-glucoside	GLU	neg	0.72	0
Spiraeoside	GLU	neg	0.74	0
Succinic acid	GLU	neg	0.82	0
Tetra-o-galloyl-beta-d-glucose	GLU	neg	0.9	0
TPC	GLU	neg	0.81	0
Trehalose-6-phosphate	GLU	pos	0.62	0.01
(-)-Epicatechin	FRAP	pos	0.59	0.02
1,6-Digalloyl-beta-D-glucopyranose	FRAP	pos	0.56	0.03
2-Hydroxycinnamic acid	FRAP	pos	0.92	0
3,4-Dihydroxyphenylacetic acid	FRAP	pos	0.91	0
Arabinofuranosyluracil	FRAP	pos	0.74	0
n1,n5,n10,n14-tetra-trans-p-coumaroylspermine	FRAP	pos	0.52	0.04
Isorhamnetin-3,7-diglucoside	FRAP	pos	0.59	0.02
6-o-Phosphonohexopyranose	FRAP	neg	0.82	0
(10E,15E)-9,12,13-trihydroxyoctadeca-10,15-dienoic acid	FRAP	pos	0.89	0
Albiflorin	FRAP	pos	0.72	0
(Z)-5,8,11-trihydroxyoctadec-9-enoic acid	FRAP	pos	0.94	0
3,5-dihydroxy-4-[3,4,5-trihydroxy-6-[[4-(2-hydroxypropan-2-yl)cyclohexene-1-carbonyl]oxymethyl]oxan-2-yl]oxybenzoic acid	FRAP	pos	0.88	0
(Z)-3-(4-hydroxyphenyl)-N-[4-[[(E)-3-(4-hydroxyphenyl)prop-2-enoyl]amino]butyl]prop-2-enamide	FRAP	pos	0.66	0.01
Quercetin 3-O-[2''-O-b-D-glucopyranosyl]-a-L-rhamnopyranoside	FRAP	pos	0.92	0
Dactilin	FRAP	pos	0.56	0.03
Eriodictyol-7-O-glucoside	FRAP	pos	0.63	0.01
Ferulic acid	FRAP	pos	0.94	0
Gallic acid	FRAP	pos	0.93	0
Galloylpaeoniflorin	FRAP	pos	0.85	0
Histidine	FRAP	pos	0.6	0.02
Isoquercitrin	FRAP	pos	0.67	0.01
Isorhamnetin	FRAP	pos	0.71	0
Kaempferol 3-O-sophoroside	FRAP	pos	0.57	0.03
Kaempferol-3-gentiobioside	FRAP	pos	0.55	0.04
Kaempferol-3-O-glucoside	FRAP	pos	0.62	0.01
Kaempferol-7-O-neohesperidoside	FRAP	pos	0.53	0.04
Limocitrin	FRAP	pos	0.78	0
Luteolin-7-glucoside	FRAP	pos	0.55	0.03
Maritimein	FRAP	pos	0.52	0.04
Mudanpioside E	FRAP	pos	0.82	0
Myristic acid	FRAP	pos	0.6	0.02
N-Acetyl-D-tryptophan	FRAP	pos	0.72	0
Naringenin	FRAP	pos	0.82	0
Oxypaeoniflorin	FRAP	pos	0.82	0
Paeoniflorin	FRAP	pos	0.78	0
Phenylalanine	FRAP	pos	0.92	0
PicrosideII	FRAP	pos	0.78	0
Prunin?	FRAP	pos	0.53	0.04
Quercetin 3,4'-diglucoside	FRAP	pos	0.66	0.01
Subsessiline	FRAP	pos	0.68	0.01
Succinic acid	FRAP	pos	0.52	0.05
Sucrose	FRAP	pos	0.54	0.04
TFOC	FRAP	pos	0.79	0
TPC	FRAP	pos	0.6	0.02
Uridine-5'-diphosphate-glucose	FRAP	neg	0.86	0
Xanthosine	FRAP	pos	0.84	0
2-Hydroxycinnamic acid	EC	neg	0.73	0
3,4-Dihydroxyphenylacetic acid	EC	neg	0.66	0.01
Arabinofuranosyluracil	EC	neg	0.83	0
n1,n5,n10,n14-tetra-trans-p-coumaroylspermine	EC	neg	0.88	0
Isorhamnetin-3,7-diglucoside	EC	neg	0.84	0
6-o-Phosphonohexopyranose	EC	pos	0.88	0
(10E,15E)-9,12,13-trihydroxyoctadeca-10,15-dienoic acid	EC	neg	0.77	0
Albiflorin	EC	neg	0.88	0
(Z)-5,8,11-trihydroxyoctadec-9-enoic acid	EC	neg	0.77	0
3,5-dihydroxy-4-[3,4,5-trihydroxy-6-[[4-(2-hydroxypropan-2-yl)cyclohexene-1-carbonyl]oxymethyl]oxan-2-yl]oxybenzoic acid	EC	neg	0.77	0
(Z)-3-(4-hydroxyphenyl)-N-[4-[[(E)-3-(4-hydroxyphenyl)prop-2-enoyl]amino]butyl]prop-2-enamide	EC	neg	0.88	0
Quercetin 3-O-[2''-O-b-D-glucopyranosyl]-a-L-rhamnopyranoside	EC	neg	0.73	0
Citric Acid	EC	pos	0.54	0.04
Ferulic acid	EC	neg	0.77	0
Gallic acid	EC	neg	0.73	0
Galloylpaeoniflorin	EC	neg	0.77	0
Histidine	EC	neg	0.83	0
Isoleucine	EC	neg	0.67	0.01
Isorhamnetin	EC	neg	0.78	0
Isorhamnetin-3-O-glucoside	EC	neg	0.59	0.02
Kaempferol 3-O-sophoroside	EC	neg	0.88	0
Limocitrin	EC	neg	0.88	0
L-Pyroglutamic acid	EC	neg	0.59	0.02
Madecassic acid	EC	neg	0.55	0.03
Mudanpioside E	EC	neg	0.83	0
Myristic acid	EC	neg	0.84	0
Oxypaeoniflorin	EC	neg	0.88	0
Paeoniflorin	EC	neg	0.82	0
Petunidin 3-glucoside	EC	neg	0.88	0
Phenylalanine	EC	neg	0.78	0
PicrosideII	EC	neg	0.83	0
Salicylic acid	EC	neg	0.51	0.05
Subsessiline	EC	neg	0.51	0.05
Sucrose	EC	neg	0.85	0
TFOC	EC	neg	0.88	0
Trehalose-6-phosphate	EC	neg	0.59	0.02
UDP-N-acetyl-D-mannosamine	EC	pos	0.51	0.05
Uridine-5'-diphosphate-glucose	EC	pos	0.85	0
Xanthosine	EC	neg	0.88	0
Vanillic acid 1-o-glucopyranoside	DPPH	pos	0.86	0
(-)-Epicatechin	DPPH	pos	0.89	0
1,2,3,6-tetragalloylglucose	DPPH	pos	0.82	0
1,2,3-Tri-O-Galloyl-Beta-D-Glucose	DPPH	pos	0.87	0
1,6-Digalloyl-beta-D-glucopyranose	DPPH	pos	0.93	0
2-Hydroxycinnamic acid	DPPH	pos	0.66	0.01
2-Isopropyl-malic acid	DPPH	pos	0.86	0
2-Methylcitric acid	DPPH	pos	0.9	0
2-Methylglutaric acid	DPPH	pos	0.52	0.05
3,4-Dihydroxyphenylacetic acid	DPPH	pos	0.69	0
(10E,15E)-9,12,13-trihydroxyoctadeca-10,15-dienoic acid	DPPH	pos	0.57	0.02
Apigenin-7-O-neohesperidoside	DPPH	pos	0.81	0
12:4+3O fatty acyl hexoside	DPPH	pos	0.91	0
(Z)-5,8,11-trihydroxyoctadec-9-enoic acid	DPPH	pos	0.64	0.01
3,5-dihydroxy-4-[3,4,5-trihydroxy-6-[[4-(2-hydroxypropan-2-yl)cyclohexene-1-carbonyl]oxymethyl]oxan-2-yl]oxybenzoic acid	DPPH	pos	0.54	0.04
Quercetin 3-O-[2''-O-b-D-glucopyranosyl]-a-L-rhamnopyranoside	DPPH	pos	0.62	0.01
[3,4,5-trihydroxy-6-[[(E)-3-(4-hydroxyphenyl)prop-2-enoyl]oxymethyl]oxan-2-yl] 3,4,5-trihydroxybenzoate	DPPH	pos	0.82	0
Chrysoeriol	DPPH	pos	0.51	0.05
D-(+)-Malic acid	DPPH	pos	0.71	0
Dactilin	DPPH	pos	0.89	0
Datiscin	DPPH	pos	0.77	0
D-Gluconic acid	DPPH	pos	0.9	0
Dicoumaroyl Spermidine	DPPH	neg	0.74	0
Digallic acid	DPPH	pos	0.72	0
Digallic acid methyl ester	DPPH	pos	0.78	0
Ellagic acid	DPPH	pos	0.91	0
Eriodictyol-7-O-glucoside	DPPH	pos	0.7	0
Ferulic acid	DPPH	pos	0.62	0.01
Gallic acid	DPPH	pos	0.61	0.01
Genistein	DPPH	pos	0.82	0
Glutathione	DPPH	neg	0.71	0
Hispidulin 4'-glucoside	DPPH	pos	0.85	0
Hyperin	DPPH	pos	0.81	0
Isoquercitrin	DPPH	pos	0.93	0
Isovanillin	DPPH	pos	0.88	0
Kaempferol-3-gentiobioside	DPPH	pos	0.9	0
Kaempferol-3-O-glucoside	DPPH	pos	0.71	0
Kaempferol-7-O-glucoside	DPPH	pos	0.86	0
Kaempferol-7-O-neohesperidoside	DPPH	pos	0.84	0
L-Glutathione oxidized	DPPH	neg	0.77	0
L-Pyroglutamic acid	DPPH	neg	0.65	0.01
Luteolin	DPPH	pos	0.7	0
Luteolin-7-glucoside	DPPH	pos	0.91	0
Luteolin-4'-O-glucoside	DPPH	pos	0.79	0
Luteolin-7-O-glucoside	DPPH	pos	0.82	0
Maleic acid	DPPH	pos	0.66	0.01
Maritimein	DPPH	pos	0.85	0
Melilotoside	DPPH	pos	0.87	0
Methyl gallate	DPPH	pos	0.88	0
N-Acetyl-D-tryptophan	DPPH	pos	0.92	0
Naringenin	DPPH	pos	0.71	0
Neodiosmin	DPPH	pos	0.84	0
Oxycoccicyanin	DPPH	pos	0.84	0
Pantothenic acid	DPPH	pos	0.89	0
Pentagalloylglucose	DPPH	pos	0.81	0
Phenylalanine	DPPH	pos	0.51	0.05
Phlorizin	DPPH	pos	0.85	0
Prunin?	DPPH	pos	0.91	0
Quercetin 3,4'-diglucoside	DPPH	pos	0.93	0
Emodin-8-glucoside	DPPH	pos	0.86	0
Spiraeoside	DPPH	pos	0.82	0
Succinic acid	DPPH	pos	0.89	0
Tetra-o-galloyl-beta-d-glucose	DPPH	pos	0.89	0
TPC	DPPH	pos	0.84	0
(-)-Pinoresinol glucoside	AMY	pos	0.55	0.04
2-Hydroxycinnamic acid	AMY	neg	0.6	0.02
3,4-Dihydroxyphenylacetic acid	AMY	neg	0.51	0.05
Arabinofuranosyluracil	AMY	neg	0.59	0.02
n1,n5,n10,n14-tetra-trans-p-coumaroylspermine	AMY	neg	0.64	0.01
6-o-Phosphonohexopyranose	AMY	pos	0.81	0
9-Fluorenone	AMY	pos	0.55	0.03
Albiflorin	AMY	neg	0.6	0.02
Apigenin	AMY	neg	0.58	0.02
(Z)-5,8,11-trihydroxyoctadec-9-enoic acid	AMY	neg	0.62	0.01
3,5-dihydroxy-4-[3,4,5-trihydroxy-6-[[4-(2-hydroxypropan-2-yl)cyclohexene-1-carbonyl]oxymethyl]oxan-2-yl]oxybenzoic acid	AMY	neg	0.73	0
(Z)-3-(4-hydroxyphenyl)-N-[4-[[(E)-3-(4-hydroxyphenyl)prop-2-enoyl]amino]butyl]prop-2-enamide	AMY	neg	0.69	0
Quercetin 3-O-[2''-O-b-D-glucopyranosyl]-a-L-rhamnopyranoside	AMY	neg	0.62	0.01
Chrysoeriol	AMY	neg	0.64	0.01
Citric Acid	AMY	pos	0.72	0
Citric Acid	AMY	neg	0.54	0.04
D-Glucose	AMY	pos	0.55	0.03
D-xylose	AMY	pos	0.55	0.03
Eriodictyol-7-O-glucoside	AMY	neg	0.54	0.04
Ferulic acid	AMY	neg	0.61	0.02
Gallic acid	AMY	neg	0.6	0.02
Isorhamnetin	AMY	neg	0.73	0
Isorhamnetin 3-robinobioside	AMY	neg	0.7	0
Kaempferol-3-O-glucoside	AMY	neg	0.51	0.05
kaempferol-3-O-rutinoside	AMY	neg	0.76	0
L(+)-Arginine	AMY	pos	0.64	0.01
Limocitrin	AMY	neg	0.89	0
Mudanpioside E	AMY	neg	0.82	0
Myristic acid	AMY	neg	0.66	0.01
Oxypaeoniflorin	AMY	neg	0.83	0
Paeoniflorin	AMY	neg	0.59	0.02
Petunidin 3-glucoside	AMY	neg	0.56	0.03
Phenylalanine	AMY	neg	0.73	0
PicrosideII	AMY	neg	0.83	0
RUTIN	AMY	neg	0.64	0.01
Sucrose	AMY	neg	0.77	0
TFOC	AMY	neg	0.92	0
Trehalose-6-phosphate	AMY	neg	0.57	0.03
Uridine-5'-diphosphate-glucose	AMY	pos	0.66	0.01
Xanthosine	AMY	neg	0.78	0
(-)-Epicatechin	ABTS	pos	0.59	0.02
1,6-Digalloyl-beta-D-glucopyranose	ABTS	pos	0.6	0.02
2-Hydroxycinnamic acid	ABTS	pos	0.97	0
3,4-Dihydroxyphenylacetic acid	ABTS	pos	0.96	0
Arabinofuranosyluracil	ABTS	pos	0.77	0
Isorhamnetin-3,7-diglucoside	ABTS	pos	0.62	0.01
6-o-Phosphonohexopyranose	ABTS	neg	0.83	0
(10E,15E)-9,12,13-trihydroxyoctadeca-10,15-dienoic acid	ABTS	pos	0.93	0
Albiflorin	ABTS	pos	0.7	0
(Z)-5,8,11-trihydroxyoctadec-9-enoic acid	ABTS	pos	0.99	0
3,5-dihydroxy-4-[3,4,5-trihydroxy-6-[[4-(2-hydroxypropan-2-yl)cyclohexene-1-carbonyl]oxymethyl]oxan-2-yl]oxybenzoic acid	ABTS	pos	0.91	0
(Z)-3-(4-hydroxyphenyl)-N-[4-[[(E)-3-(4-hydroxyphenyl)prop-2-enoyl]amino]butyl]prop-2-enamide	ABTS	pos	0.63	0.01
Quercetin 3-O-[2''-O-b-D-glucopyranosyl]-a-L-rhamnopyranoside	ABTS	pos	0.95	0
Chrysoeriol	ABTS	pos	0.54	0.04
Dactilin	ABTS	pos	0.56	0.03
Eriodictyol-7-O-glucoside	ABTS	pos	0.67	0.01
Ferulic acid	ABTS	pos	0.96	0
Gallic acid	ABTS	pos	0.95	0
Galloylpaeoniflorin	ABTS	pos	0.89	0
Hispidulin 4'-glucoside	ABTS	pos	0.51	0.05
Histidine	ABTS	pos	0.62	0.01
Isoquercitrin	ABTS	pos	0.66	0.01
Isorhamnetin	ABTS	pos	0.75	0
Kaempferol 3-O-sophoroside	ABTS	pos	0.59	0.02
Kaempferol-3-gentiobioside	ABTS	pos	0.55	0.03
Kaempferol-3-O-glucoside	ABTS	pos	0.66	0.01
Kaempferol-7-O-glucoside	ABTS	pos	0.51	0.05
Kaempferol-7-O-neohesperidoside	ABTS	pos	0.56	0.03
Limocitrin	ABTS	pos	0.77	0
Luteolin-7-glucoside	ABTS	pos	0.57	0.02
Maritimein	ABTS	pos	0.51	0.05
Mudanpioside E	ABTS	pos	0.81	0
Myristic acid	ABTS	pos	0.58	0.02
N-Acetyl-D-tryptophan	ABTS	pos	0.76	0
Naringenin	ABTS	pos	0.82	0
Oxycoccicyanin	ABTS	pos	0.53	0.04
Oxypaeoniflorin	ABTS	pos	0.77	0
Paeoniflorin	ABTS	pos	0.76	0
Phenylalanine	ABTS	pos	0.94	0
PicrosideII	ABTS	pos	0.82	0
Prunin?	ABTS	pos	0.56	0.03
Quercetin 3,4'-diglucoside	ABTS	pos	0.69	0
Emodin-8-glucoside	ABTS	pos	0.51	0.05
Subsessiline	ABTS	pos	0.62	0.01
Succinic acid	ABTS	pos	0.55	0.03
Sucrose	ABTS	pos	0.53	0.04
TFOC	ABTS	pos	0.76	0
TPC	ABTS	pos	0.57	0.02
Uridine-5'-diphosphate-glucose	ABTS	neg	0.86	0
Xanthosine	ABTS	pos	0.85	0

## Sheet: Table S4
Table S4. Biological activity predicted by PASS software
Compounds	Pa	Pi	Predict Activity
Digallic acid	0,964	0,002	Antiseptic
Digallic acid	0,936	0,003	Chlordecone reductase inhibitor
Digallic acid	0,898	0,005	Ubiquinol-cytochrome-c reductase inhibitor
Digallic acid	0,896	0,003	Glucan endo-1,6-beta-glucosidase inhibitor
Digallic acid	0,893	0,003	UDP-N-acetylglucosamine 4-epimerase inhibitor
Digallic acid	0,892	0,002	Threonine aldolase inhibitor
Digallic acid	0,885	0,003	Fatty-acyl-CoA synthase inhibitor
Digallic acid	0,889	0,008	Methylenetetrahydrofolate reductase (NADPH) inhibitor
Digallic acid	0,779	0,006	Glucan endo-1,3-beta-D-glucosidase inhibitor
Digallic acid	0,776	0,003	Mannan endo-1,4-beta-mannosidase inhibitor
Gallic acid	0,955	0,002	Arylacetonitrilase inhibitor
Gallic acid	0,933	0,002	2-Hydroxyquinoline 8-monooxygenase inhibitor
Gallic acid	0,933	0,002	Glucan endo-1,6-beta-glucosidase inhibitor
Gallic acid	0,932	0,002	Arylsulfate sulfotransferase inhibitor
Gallic acid	0,877	0,003	Allyl-alcohol dehydrogenase inhibitor
Gallic acid	0,878	0,003	Glucan endo-1,3-beta-D-glucosidase inhibitor
Gallic acid	0,876	0,002	Phosphatidylserine decarboxylase inhibitor
Gallic acid	0,774	0,002	Hippurate hydrolase inhibitor
Gallic acid	0,774	0,002	Beta-amylase inhibitor
Gallic acid	0,761	0,002	Glucan endo-1,3-alpha-glucosidase inhibitor
Methyl gallate	0,928	0,005	Membrane integrity agonist
Methyl gallate	0,918	0,005	Aspulvinone dimethylallyltransferase inhibitor
Methyl gallate	0,917	0,004	Chlordecone reductase inhibitor
Methyl gallate	0,891	0,003	Peroxidase inhibitor
Methyl gallate	0,875	0,008	CYP2H substrate
Methyl gallate	0,870	0,004	Membrane permeability inhibitor
Methyl gallate	0,869	0,005	Arylacetonitrilase inhibitor
Methyl gallate	0,819	0,006	Glucan endo-1,6-beta-glucosidase inhibitor
Methyl gallate	0,815	0,004	Threonine aldolase inhibitor
Methyl gallate	0,708	0,048	CYP2J substrate
Pentagalloylglucose	0,934	0,005	Membrane integrity agonist
Pentagalloylglucose	0,888	0,005	Sugar-phosphatase inhibitor
Pentagalloylglucose	0,883	0,002	Monophenol monooxygenase inhibitor
Pentagalloylglucose	0,835	0,002	Protein kinase A inhibitor
Pentagalloylglucose	0,823	0,010	Anaphylatoxin receptor antagonist
Pentagalloylglucose	0,807	0,011	Antineoplastic
Pentagalloylglucose	0,790	0,015	Mannotetraose 2-alpha-N-acetylglucosaminyltransferase inhibitor
Pentagalloylglucose	0,774	0,003	Free radical scavenger
Pentagalloylglucose	0,726	0,013	Antiinflammatory
Pentagalloylglucose	0,701	0,011	Glucan endo-1,3-beta-D-glucosidase inhibitor
Tetra-o-galloyl-beta-d-glucose	0,943	0,002	Sugar-phosphatase inhibitor
Tetra-o-galloyl-beta-d-glucose	0,942	0,003	Alkenylglycerophosphocholine hydrolase inhibitor
Tetra-o-galloyl-beta-d-glucose	0,855	0,004	Glucan endo-1,3-beta-D-glucosidase inhibitor
Tetra-o-galloyl-beta-d-glucose	0,853	0,004	Antiinfective
Tetra-o-galloyl-beta-d-glucose	0,829	0,002	Free radical scavenger
Tetra-o-galloyl-beta-d-glucose	0,826	0,005	Glucan endo-1,6-beta-glucosidase inhibitor
Tetra-o-galloyl-beta-d-glucose	0,745	0,002	Glucan 1,6-alpha-glucosidase inhibitor
Tetra-o-galloyl-beta-d-glucose	0,745	0,004	Antioxidant
Tetra-o-galloyl-beta-d-glucose	0,725	0,002	Glucan 1,4-beta-glucosidase inhibitor
Tetra-o-galloyl-beta-d-glucose	0,721	0,004	Beta glucuronidase inhibitor
Gallic acid hexoside	0,978	0,001	Sugar-phosphatase inhibitor
Gallic acid hexoside	0,978	0,001	Alkenylglycerophosphocholine hydrolase inhibitor
Gallic acid hexoside	0,962	0,003	Antiinfective
Gallic acid hexoside	0,898	0,002	Free radical scavenger
Gallic acid hexoside	0,843	0,004	Radioprotector
Gallic acid hexoside	0,808	0,003	Antioxidant
Gallic acid hexoside	0,766	0,001	Alpha-amylase inhibitor
Gallic acid hexoside	0,756	0,001	Alpha glucosidase inhibitor
Gallic acid hexoside	0,722	0,013	Antiinflammatory
Gallic acid hexoside	0,704	0,023	Glucose oxidase inhibitor
